# Supplementary material for: Single-cell T cell receptor sequencing of paired human atherosclerotic plaques and blood reveals autoimmune-like features of expanded effector T cells
Source: Nat Cardiovasc Res. 2023 Jan 30;2(2):112–25. doi: 10.1038/s44161-022-00208-4 (PMC11041750; doi:10.1038/s44161-022-00208-4)
Supplement: Supplementary file 2 — Table 1: Baseline characteristics of patient cohorts. Table 4: Extracellular and intracellular antibodies used for flow cytometry and feature barcoding. Table 5: Clonal expansion levels. Table 6: Tissue enrichment scores. [file 44161_2022_208_MOESM2_ESM.xlsx]

## Sheet: Content
Supplementary Tables
Supplementary Table 1. Baseline characteristics of patient cohorts.
Supplementary Table 4. Extracellular and intracellular antibodies used for flow cytometry and feature barcoding.
Supplementary Table 5. Clonal expansion levels.
Supplementary Table 6. Tissue-enrichment scores.

## Sheet: Supplementary Table 1
Supplementary Table 1. Baseline characteristics of patient cohorts.
	Cohort 1 (n = 61)	Cohort 2 (n = 3)	Cohort 3 (n = 10)
Sex, male, N (%)	41 (67)	3 (100)	6 (60)
Age, y (SD)	74 (10)	75 (10)	77 (9)
Risk factors
BMI, kg/m2 (SD)	26.0 (5.3)	27.2 (5.8)	26.9 (3.8)
Hypertension, N (%)	40 (66)	2 (67)	8 (80)
Current smokers, N (%)	37 (61)	0 (0)	2 (20)
Total cholesterol, mmol/L (SD)	-	3.97 (0.15)	3.43 (0.64)
LDL, mmol/L (SD)	-	1.7 (1.14)	1.76 (0.35)
HDL, mmol/L (SD)	-	1.22 (0.58)	1.07 (0.39)
Triglyceride, mmol/L (SD)	-	1.80 (1.15)	1.33 (0.40)
Medication, N (%)
Statins	51 (84)	3 (100)	9 (90)
Anti-platelet drugs	52 (85)	3 (100)	9 (90)
Surgery, N (%)
De novo	61 (100)	3 (100)	10 (100)
Missing values
Sex, N (%)	-	-	-
Age, N (%)	-	-	-
Risk factors, N(%)
BMI	-	-	-
Hypertension	1 (2)	-	-
Current smokers	6 (10)	-	-
Total cholesterol	3(3)	-	-
LDL	3(3)	1 (33)	-
HDL	3(3)	-	-
Triglyceride	3(3)	-	-
Medication, N (%)
Statins	1 (2)	-	-
Anti-platelet drugs	1 (2)	-	-
Surgery, N (%)
De novo	-	-	-

## Sheet: Supplementary Table 4
Supplementary Table 4. Extracellular and intracellular antibodies used for flow cytometry and feature barcoding.
Flow Cytometry
Antibody	Fluorochrome	Clone	Company	Cat. No.
Fixable Viability Dye	eFluor 780	-	eBioscience	65-0865-18
CD45	APC	2D1	Biolegend	368512
CD3	PerCP-Cy5.5	OKT3	Biolegend	317335
CD4	BV650	RPA-T4	Biolegend	300536
CD8	PE-Cy7	SK1	Biolegend	344711
CD69	BV510	FN50	Biolegend	310936
TruStain FcX	-	-	Biolegend	422302
Feature Barcoding
Antibody	Fluorochrome	Clone	Company	Cat. No.
CD3-C0034	-	UCHT1	Biolegend	300479
CD4-C0072	-	RPA-T4	Biolegend	300567
CD8-C0080	-	RPA-T8	Biolegend	301071
CD14-C0051	-	63D3	Biolegend	367137
Fluorescent Activated Cell Sorting
Antibody	Fluorochrome	Clone	Company	Cat. No.
Calcein AM	-	-	ThermoFisher	C1430
Hoechst 33342	-	-	ThermoFisher	62249
CD45	PE-Cy7	HI30	BD Biosciences	557748

## Sheet: Supplementary Table 5
Supplementary Table 5. Clonal expansion levels.
	Clonotype Expansion level	Clonotype abundance of total measured TCRs per patient per tissue
	Hyperexpanded	Clonotype abundance > 10 % and Clonotype occurring more than once.
	Large	Clonotype abundance < 10 % and > 1 % and clonotype occurring more than once
	Medium	Clonotype abundance < 1 % and > 0.1 % and clonotype occurring more than once
	Small	Clonotype abundance < 0.1 % and clonotype occurring more than once
	Single	Clonotype occurring once

## Sheet: Supplementary Table 6
Supplementary Table 6. Tissue-enrichment scores.
	Tissue enrichment score	Clonotype abundance of total measured TCRs per patient per tissue
	Plaque - Enriched	(Plaque clonotype % / PBMC clonotype %) > 1.2 and clonotype occurring more than once in plaque.
	Unenriched	(Plaque clonotype % / PBMC clonotype %) = 0.8 – 1.2, or clonotype occurring once in plaque and PBMC, or clonotype occurring once in tissue with the highest % of the clonotype.
	PBMC-enriched	(Plaque clonotype % / PBMC clonotype %) < 0.8 and clonotype occurring more than once in PBMC.
	Single	Clonotype occurring once in plaque or PBMC.
