# Supplementary material for: Single-cell T cell receptor sequencing of paired human atherosclerotic plaques and blood reveals autoimmune-like features of expanded effector T cells
Source: Nat Cardiovasc Res. 2023 Jan 30;2(2):112–25. doi: 10.1038/s44161-022-00208-4 (PMC11041750; doi:10.1038/s44161-022-00208-4)
Supplement: Supplementary file 3 — Differentially expressed genes of T cell, CD4+ and CD8+ T cell clusters. [file 44161_2022_208_MOESM3_ESM.xlsx]

## Sheet: Supplementary Table 2
Supplementary Table 2. Differentially expressed genes of T-cell, CD4+ and CD8+ T-cell clusters.
Content:	Differentially expressed genes for clusters of Fig 2b, 3a and 4a
	Includes sheets 'T cell - C0 DEG' to 'CD8 T cells - C10 DEG'
Statistical analysis:		Differentially expressed genes between clusters were determined using the FindAllMarkers function from the Seurat package, returning bonferroni corrected p values based on the total number of genes in the dataset.

## Sheet: T cell - C0 DEG
T cells - C0 DEG
gene	p_val	avg_log2FC	pct.1	pct.2	p_val_adj
IL7R	0	1.12965779057703		0.655	0
ITGB1	0	1.09985023345362	0.7	0.33	0
AQP3	0	0.949665266870728	0.641	0.339	0
LTB	0	0.896828818606731	0.968	0.729	0
TRADD	0	0.81260860001093	0.529	0.244	0
LPAR6	0	0.779116893902132	0.394	0.164	0
TIMP1	0	0.703905399157837	0.505	0.247	0
CD82	0	0.690700296094411	0.413	0.163	0
TNFRSF4	0	0.68068877147544	0.271	0.066	0
ARHGAP15	0	0.671858540005123	0.767	0.517	0
GSTK1	0	0.659375329944948	0.904	0.728	0
S100A11	0	0.651797789394943	0.912	0.687	0
VIM	0	0.600851870763625	0.978	0.903	0
COTL1	0	0.580313928942763	0.785	0.509	0
FXYD5	0	0.539498213931365	0.968	0.865	0
CRIP1	9.23997e-279	0.46828671803652	0.927	0.784	1.75005e-274
AHNAK	1.29219e-250	0.567641747450165	0.855	0.638	2.44741e-246
CRIP2	1.86467e-247	0.682026386940346	0.267	0.093	3.53168e-243
PLP2	3.82313e-245	0.591056734493066	0.689	0.441	7.24102e-241
CD40LG	1.22838e-238	0.563796406334226	0.426	0.198	2.32656e-234
MAP3K1	1.74823e-234	0.62580250682351	0.362	0.16	3.31114e-230
TTC39C	7.63333e-227	0.574886787680321	0.564	0.318	1.44575e-222
LDHB	2.13798e-225	0.39343450093218	0.956	0.801	4.04933e-221
ANXA1	5.79285e-221	0.497688145572505	0.845	0.626	1.09717e-216
NPDC1	2.8741e-220	0.592326599907002	0.273	0.103	5.44354e-216
HINT1	6.44313e-205	0.359081743132014	0.964	0.881	1.22033e-200
S100A4	3.54203e-204	0.373017539499266	0.953	0.826	6.7086e-200
MAL	1.31395e-200	0.499806336570391	0.624	0.366	2.48862e-196
KLF2	4.44729e-198	0.395152277091729	0.968	0.81	8.42317e-195
EEF2	1.04942e-197	0.329203829531791	0.983	0.927	1.98761e-193
TNFRSF25	5.21659e-189	0.519219963251513	0.341	0.157	9.88022e-184
BIRC3	1.24968e-182	0.549836924979992	0.419	0.217	2.36689e-178
LIMS1	2.00875e-181	0.63689485826895	0.373	0.189	3.80457e-177
GPR183	2.23226e-171	0.565207709829259	0.481	0.275	4.2279e-167
TRAT1	8.88511e-168	0.449918631333945	0.561	0.334	1.68284e-163
TAGAP	2.38376e-165	0.450634632973884	0.748	0.542	4.51483e-161
SLC40A1	3.32237e-162	0.60945751752175	0.276	0.122	6.29257e-158
PAG1	3.26352e-161	0.501302198566426	0.453	0.256	6.18111e-156
TMEM123	1.72876e-149	0.415428208334747	0.74	0.525	3.27427e-145
IL6R	3.37701e-149	0.461254390803083	0.297	0.139	6.39605e-146
SH3BP5	5.57594e-147	0.507358588695552	0.451	0.26	1.05608e-142
PLSCR3	1.35895e-146	0.468209656115459	0.575	0.37	2.57385e-142
TAGLN2	6.39167e-145	0.404847602900809	0.857	0.702	1.21058e-140
GATA3	2.52052e-143	0.551656812750161	0.426	0.247	4.77387e-139
TCF7	3.44078e-143	0.339393405412207	0.839	0.603	6.51684e-140
TNFSF10	2.2779e-142	0.45529010578151	0.386	0.208	4.31434e-138
S1PR1	2.0509e-137	0.430375241048361	0.638	0.42	3.88441e-134
OPTN	1.54812e-133	0.44951570806368	0.534	0.336	2.93213e-128
CDC14A	6.18337e-131	0.435514288840964	0.331	0.171	1.17113e-126
STT3B	5.93494e-129	0.475944788232587	0.492	0.306	1.12408e-124
PASK	1.05243e-126	0.514975406351772	0.281	0.139	1.99329e-122
TESPA1	4.7939e-125	0.412426507536447	0.537	0.342	9.07964e-121
CD4	1.95573e-122	0.376779341721024	0.451	0.261	3.70415e-118
INPP4B	4.42034e-120	0.414148030233406	0.568	0.373	8.37213e-116
HSPA8	8.6005e-118	0.281491088350904	0.964	0.902	1.62894e-113
HNRNPLL	3.92658e-113	0.354080052257957	0.264	0.129	7.43694e-109
CYLD	7.94871e-113	0.398715527958794	0.625	0.431	1.50548e-108
GLIPR1	2.06597e-112	0.421332262361432	0.454	0.28	3.91295e-109
NOSIP	2.69209e-110	0.297639519669615	0.771	0.561	5.09882e-106
IL10RA	7.63664e-110	0.380933679939337	0.634	0.441	1.44638e-105
CORO1B	7.85305e-109	0.369435784668819	0.493	0.311	1.48737e-105
SERINC5	9.99974e-109	0.402719690032847	0.333	0.182	1.89395e-104
PBXIP1	6.43982e-107	0.402159871591649	0.565	0.381	1.2197e-101
CD28	5.18997e-104	0.375664221668304	0.365	0.208	9.82981e-100
CISH	1.91685e-101	0.482538818593486	0.514	0.354	3.63052e-97
S100A10	4.24948e-101	0.314770631658258	0.899	0.789	8.04851e-97
ICAM2	5.08518e-100	0.375945570752086	0.515	0.336	9.63134e-96
EMP3	7.16919e-97	0.269346182947723	0.934	0.843	1.35784e-92
ERN1	1.07942e-96	0.386615303314657	0.3	0.163	2.04443e-92
LSR	3.01988e-95	0.354683078788149	0.255	0.13	5.71966e-92
CLDND1	6.43978e-94	0.368439420023714	0.411	0.254	1.21969e-90
SPTAN1	1.54737e-92	0.380163490201236	0.57	0.399	2.93073e-88
RCAN3	2.23914e-92	0.305250509854782	0.533	0.346	4.24094e-87
GIMAP5	9.68793e-91	0.282710486780226	0.807	0.62	1.83489e-87
PTGER2	2.68952e-90	0.451430624601758	0.443	0.287	5.09394e-86
THOC3	1.03504e-87	0.361479459373046	0.383	0.232	1.96037e-83
ANXA2	6.84942e-86	0.319249875832851	0.538	0.358	1.29728e-81
PIM2	1.46833e-83	0.356479950992622	0.573	0.398	2.78101e-79
CITED2	2.15829e-82	0.373703996389291	0.434	0.278	4.0878e-78
CD5	3.26003e-80	0.39519656988274	0.522	0.367	6.1745e-76
HSPA1A	1.0791e-79	0.332699105119344	0.333	0.197	2.04382e-75
FLT3LG	1.70778e-78	0.298772506800071	0.708	0.535	3.23454e-74
MDFIC	6.70348e-77	0.351937950519477	0.513	0.352	1.26964e-72
CORO7	2.48663e-75	0.336133788227985	0.403	0.256	4.70969e-71
KLF6	5.72596e-75	0.250477116245627	0.731	0.564	1.0845e-70
YWHAH	1.50655e-74	0.32775102481808	0.346	0.211	2.8534e-70
ARPC1B	1.18751e-73	0.264005649725943	0.88	0.767	2.24914e-69
RILPL2	2.02727e-73	0.301879149972529	0.277	0.158	3.83964e-69
GALT	3.15756e-73	0.329593706403544	0.318	0.189	5.98042e-69
ATP2B1	3.28012e-71	0.281673388997537	0.277	0.159	6.21254e-67
PHACTR2	1.59702e-69	0.28542488261098	0.309	0.183	3.02476e-65
C1orf162	2.03172e-69	0.327930370784683	0.469	0.317	3.84807e-65
PLEC	2.31148e-68	0.344379748430859	0.283	0.167	4.37795e-64
ANXA5	2.43405e-68	0.31492215328799	0.433	0.287	4.6101e-64
USP10	6.35161e-67	0.366178974975589	0.359	0.23	1.203e-62
ELOVL5	1.58946e-65	0.314318074625855	0.387	0.25	3.01044e-61
ADSL	3.65454e-65	0.307016175478819	0.341	0.213	6.9217e-61
DGKA	1.35158e-64	0.273242502242353	0.529	0.364	2.5599e-61
MYC	4.37222e-63	0.255121957260853	0.427	0.277	8.28099e-59
CRTAP	4.69114e-64	0.30675944221657	0.272	0.159	8.88502e-59
FAM102A	7.03969e-62	0.285169402466373	0.339	0.211	1.33332e-57
PFKL	2.44107e-61	0.308407266621961	0.337	0.213	4.62339e-57
PKM	1.15633e-60	0.256840542706715	0.715	0.564	2.1901e-56
FYB1	3.03732e-58	0.260685611446308	0.874	0.772	5.75269e-54
CTSB	1.41986e-57	0.25329123120634	0.292	0.177	2.68921e-53
ATP8B2	2.0732e-57	0.295238109909886	0.278	0.167	3.92664e-54
AC119396.1	4.65268e-57	0.287519598473418	0.427	0.287	8.81217e-53
CTSA	1.07506e-56	0.369706034035512	0.298	0.19	2.03616e-52
CDC25B	2.87287e-55	0.320996814519058	0.459	0.321	5.44122e-51
TAB2	9.47153e-55	0.299892861509571	0.336	0.217	1.79391e-50
CD6	8.69502e-52	0.304913857657083	0.585	0.445	1.64684e-47
MAN2B1	1.88135e-49	0.2670626758065	0.299	0.188	3.56327e-45
SORL1	1.18712e-46	0.279390263162808	0.452	0.321	2.2484e-42
C16orf54	3.02777e-45	0.262670039863432	0.345	0.228	5.73461e-41
PPP1CC	3.55635e-39	0.259860676639969	0.507	0.378	6.73573e-35
CMTM6	1.18321e-31	0.269573209044796	0.325	0.228	2.241e-27

## Sheet: T cell - C1 DEG
T cells - C1 DEG
gene	p_val	avg_log2FC	pct.1	pct.2	p_val_adj
CCR7	0	1.30949037138441	0.826	0.376	0
CD7	0	0.96604157397614	0.88	0.606	0
ACTN1	0	0.941203844640844	0.368	0.126	0
TCF7	0	0.909086974010706	0.92	0.62	0
NOSIP	0	0.900853291601564	0.86	0.573	0
GAS5	0	0.839929296677276	0.917	0.697	0
LEF1	0	0.834005900334479	0.827	0.488	0
SNHG29	0	0.795337921742098	0.959	0.777	0
SELL	0	0.757490568216113	0.857	0.521	0
LDHB	0	0.712964310096841	0.978	0.818	0
EEF1G	0	0.692667786526145	0.992	0.922	0
BTG1	0	0.689380495498254	0.986	0.899	0
PABPC1	0	0.669469525961156	0.993	0.907	0
NOP53	0	0.661548928061119	0.933	0.778	0
NPM1	0	0.6451474535104	0.981	0.871	0
SARAF	0	0.632912811327608	0.984	0.882	0
NACA	0	0.60975802970715	0.999	0.982	0
RACK1	0	0.510638874397657	0.999	0.98	0
EEF2	0	0.486048182823319	0.993	0.933	0
EEF1D	0	0.455839166933817	0.995	0.967	0
FAU	0	0.413724353628583	0.999	0.994	0
TPT1	0	0.411297893623676	1	0.997	0
COX4I1	3.71216e-273	0.483933350435044	0.985	0.94	7.03083e-269
LDLRAP1	6.93255e-251	0.857643285819095	0.524	0.279	1.31302e-246
RGS10	9.52778e-236	0.728342452060095	0.715	0.486	1.80456e-231
ABLIM1	8.94466e-231	0.796865386297136	0.563	0.319	1.69412e-226
EIF3E	4.00984e-208	0.582564267205523	0.859	0.685	7.59464e-204
LTB	3.8597e-195	0.430304041189282	0.988	0.758	7.31028e-191
GIMAP7	2.8928e-188	0.501214102002824	0.941	0.825	5.47896e-184
BTF3	3.34542e-185	0.408688053926684	0.984	0.93	6.33622e-181
TRABD2A	8.71127e-184	0.714022575691306	0.47	0.254	1.64991e-179
SATB1	2.54344e-180	0.709209557605909	0.468	0.253	4.81728e-177
FHIT	7.54285e-178	0.705679655262501	0.268	0.101	1.42862e-173
CHRM3-AS2	3.03157e-177	0.687459785673781	0.261	0.098	5.74179e-173
PFDN5	1.82249e-174	0.375317047608421	0.988	0.956	3.4518e-170
EIF3L	1.52398e-172	0.563970337135701	0.817	0.652	2.88641e-168
CD27	1.47168e-171	0.577366269777384	0.686	0.457	2.78737e-167
C12orf57	3.15327e-166	0.493800038033473	0.902	0.784	5.97229e-162
EIF3H	5.75694e-163	0.523808989821326	0.836	0.691	1.09036e-158
ST13	1.38741e-159	0.629304677541891	0.677	0.493	2.62775e-155
GIMAP5	4.73975e-159	0.564231626592131	0.81	0.645	8.97708e-156
SNHG8	2.29793e-157	0.66570031552341	0.631	0.44	4.35229e-153
BACH2	4.14949e-153	0.667630480733684	0.269	0.111	7.85913e-149
IL6ST	5.08996e-146	0.674883399443468	0.443	0.251	9.64038e-142
ID3	1.67272e-145	0.702921580984432	0.272	0.116	3.16813e-141
PTMA	2.84797e-140	0.286370273813581	0.998	0.987	5.39405e-136
LIMD2	4.84644e-140	0.430616801605887	0.926	0.817	9.17915e-136
CHMP7	3.3839e-139	0.698988321134063	0.433	0.253	6.4091e-136
TOMM7	8.07742e-132	0.360122237534194	0.967	0.914	1.52986e-127
ALKBH7	1.60518e-126	0.616238497034305	0.523	0.346	3.04021e-122
SMDT1	3.60156e-126	0.479362690788191	0.807	0.666	6.82136e-122
EIF4B	1.80032e-123	0.480661494222423	0.805	0.659	3.40981e-119
EPHX2	2.08181e-122	0.60219367529681	0.273	0.126	3.94296e-118
FOXP1	1.27709e-119	0.519075321310607	0.661	0.487	2.4188e-115
MAL	4.70603e-117	0.49624027771738	0.615	0.403	8.91322e-113
ZFAS1	1.41676e-114	0.507007726817379	0.736	0.584	2.68335e-110
GIMAP1	7.15483e-113	0.545378275975956	0.653	0.492	1.35512e-108
C1orf162	1.01718e-111	0.540878573363997	0.513	0.329	1.92653e-107
HNRNPA1	1.0687e-110	0.345630967192209	0.966	0.905	2.02411e-106
CAMK4	1.3506e-110	0.528946268078207	0.594	0.42	2.55803e-106
SRSF5	4.91786e-109	0.412734608087646	0.864	0.75	9.31443e-105
SNHG5	2.7663e-103	0.63149290962812	0.493	0.329	5.23938e-100
UBA52	2.47413e-102	0.256483850936383	0.996	0.982	4.686e-98
PDE7A	4.35886e-102	0.559604221168749	0.512	0.349	8.25568e-98
SNHG7	2.0957e-100	0.60095852074661	0.414	0.259	3.96926e-96
SERP1	5.97615e-100	0.462664316931248	0.764	0.635	1.13188e-94
ANP32B	4.84543e-99	0.447875464553209	0.764	0.631	9.17725e-93
TSHZ2	1.0461e-93	0.556913332826998	0.254	0.124	1.98131e-90
SNHG32	3.64419e-91	0.556840024868226	0.414	0.263	6.9021e-87
ARMH1	2.00959e-90	0.597873713584389	0.288	0.154	3.80616e-86
PIK3IP1	5.25024e-89	0.502489200853038	0.523	0.369	9.94396e-85
UQCRB	7.17532e-89	0.357283574163417	0.898	0.822	1.35901e-84
TRAF3IP3	1.25443e-88	0.38995523239549	0.847	0.739	2.37588e-84
MYC	1.54456e-87	0.549385701363488	0.453	0.292	2.92539e-83
LEPROTL1	5.88966e-86	0.433940043381716	0.686	0.543	1.1155e-81
ATP5PO	7.83558e-85	0.429656124923055	0.738	0.615	1.48406e-80
RSL1D1	2.89984e-84	0.488580932697359	0.605	0.469	5.4923e-80
HSPB1	6.13132e-83	0.495713645363579	0.572	0.429	1.16127e-78
HSP90AB1	7.11796e-83	0.349756285786501	0.893	0.796	1.34814e-78
EIF2S3	4.86028e-81	0.505538720886203	0.558	0.423	9.20538e-77
COX7C	7.05397e-81	0.307303173223677	0.956	0.905	1.33602e-76
UXT	1.25722e-78	0.396185603276062	0.75	0.633	2.38117e-74
DENND2D	1.39367e-78	0.468461588752051	0.615	0.486	2.63961e-74
HSPD1	1.61115e-77	0.492782372872022	0.493	0.356	3.05152e-73
CD3E	4.72783e-77	0.259023168994605	0.985	0.953	8.95451e-73
CD37	3.09484e-73	0.31600517933178	0.923	0.847	5.86162e-69
EIF3F	1.731e-71	0.335615684418662	0.876	0.796	3.27851e-66
KLF2	1.98343e-70	0.300204809148436	0.975	0.83	3.75662e-66
MAML2	2.5238e-68	0.480638947390277	0.367	0.235	4.78008e-64
NSA2	2.36537e-67	0.387762906562798	0.681	0.554	4.48001e-63
SPINT2	2.67033e-66	0.480745769081068	0.265	0.15	5.0576e-62
FBL	2.16294e-65	0.457152108354312	0.547	0.419	4.09661e-61
NDFIP1	5.77365e-65	0.396731207557827	0.611	0.486	1.09353e-60
PSIP1	8.75704e-65	0.424336329330702	0.581	0.455	1.65858e-60
OXNAD1	1.35815e-64	0.453961039377565	0.423	0.289	2.57233e-60
DGKA	3.44897e-64	0.434325488073023	0.522	0.388	6.53234e-60
RCAN3	2.40366e-63	0.407024958320688	0.518	0.375	4.55253e-60
PPP1R2	2.4778e-63	0.422530180880052	0.567	0.443	4.69295e-59
GIMAP4	7.63075e-63	0.342118680007999	0.853	0.759	1.44526e-58
PRKCA	1.92118e-62	0.480142778458937	0.274	0.161	3.63872e-58
FCMR	2.13284e-61	0.373304964815141	0.66	0.525	4.03959e-57
ATP5MC2	7.21061e-61	0.28810879379546	0.938	0.887	1.36569e-57
RHOH	7.63614e-61	0.406389995569256	0.613	0.493	1.44628e-56
SH3YL1	9.35859e-61	0.521974682890518	0.292	0.176	1.77252e-56
NELL2	2.69151e-60	0.459444611607177	0.342	0.213	5.09773e-56
APBB1	1.87532e-59	0.459811288024206	0.279	0.167	3.55185e-55
SUSD3	3.37173e-59	0.447071349154702	0.349	0.229	6.38606e-55
MT-ATP8	1.50908e-58	0.313469902277495	0.929	0.868	2.85821e-54
SYPL1	6.2698e-58	0.46323050376352	0.353	0.234	1.1875e-53
IMPDH2	7.84578e-58	0.46967236323234	0.361	0.241	1.48599e-53
SELENOH	2.59638e-54	0.36302718760559	0.642	0.528	4.91755e-50
EIF3K	2.62542e-53	0.281304759526336	0.898	0.833	4.97255e-49
APEX1	1.13264e-52	0.441273560438754	0.456	0.338	2.14522e-48
SNHG6	2.91862e-52	0.325356689104802	0.799	0.71	5.52787e-48
LTBP3	1.30038e-50	0.449501574788116	0.272	0.168	2.46292e-46
IL16	1.64919e-50	0.364366443872966	0.602	0.495	3.12356e-46
FLT3LG	1.71378e-51	0.372333593494262	0.674	0.565	3.2459e-46
AQP3	9.27642e-50	0.300225259134789	0.547	0.398	1.75695e-45
UBXN1	1.42843e-49	0.351836877036857	0.688	0.593	2.70545e-45
ERP29	3.7925e-49	0.325650087051594	0.757	0.667	7.18299e-45
CRLF3	7.01583e-49	0.430462051097154	0.377	0.265	1.3288e-44
RASGRP2	7.99296e-48	0.408412032544845	0.516	0.406	1.51387e-43
MCUB	2.49449e-47	0.330561641899181	0.625	0.507	4.72456e-43
GPX4	7.07808e-47	0.32076031248229	0.719	0.627	1.34059e-43
H1FX	1.6932e-45	0.360747014211645	0.678	0.553	3.20692e-43
DCXR	3.09865e-45	0.416453278508796	0.421	0.311	5.86885e-41
TGFBR2	4.34494e-45	0.420228692205264	0.47	0.361	8.22931e-41
CXCR4	7.53275e-45	0.347667733243681	0.487	0.36	1.4267e-40
SLC25A6	2.23535e-44	0.268653721389682	0.897	0.834	4.23375e-40
EIF3G	2.0323e-43	0.314616037150253	0.754	0.671	3.84919e-39
GYPC	6.13606e-43	0.32564477213662	0.639	0.541	1.16217e-38
RIN3	6.86215e-43	0.40612114573136	0.293	0.192	1.29969e-38
EIF4A2	9.57157e-43	0.330867183036945	0.686	0.599	1.81285e-38
CALM3	1.13515e-41	0.342418166664663	0.597	0.496	2.14998e-37
CCNI	4.72809e-41	0.264999878848037	0.883	0.818	8.95499e-37
PRMT2	1.09017e-40	0.336417885538138	0.682	0.594	2.06477e-36
TOMM20	2.87501e-40	0.349662099705556	0.611	0.512	5.44528e-36
PABPC4	1.17122e-39	0.425307059130916	0.311	0.212	2.21828e-35
CYTIP	2.46835e-39	0.322798896260703	0.643	0.545	4.67506e-35
RSL24D1	4.01905e-35	0.360649665782616	0.51	0.418	7.61208e-31
FUS	1.09977e-34	0.289203871908614	0.698	0.617	2.08296e-31
BTG2	1.43873e-34	0.408480893310175	0.347	0.252	2.72496e-30
GPSM3	3.9891e-33	0.250368826292045	0.83	0.761	7.55535e-29
FOXO1	5.23569e-35	0.382299954834539	0.321	0.228	9.91639e-29
TMC8	5.30056e-33	0.385757918790177	0.49	0.402	1.00393e-28
SOD1	5.41234e-33	0.260810851645071	0.772	0.69	1.0251e-28
TESPA1	1.01717e-32	0.319743044620781	0.482	0.379	1.92652e-28
NUCB2	1.06999e-32	0.376822053223353	0.359	0.26	2.02656e-28
C1QBP	1.09474e-32	0.332396306477628	0.501	0.409	2.07344e-28
LBH	2.29903e-32	0.325170854429545	0.595	0.506	4.35436e-28
CNN2	4.223e-33	0.26178448462121	0.727	0.638	7.99835e-28
SF1	1.0268e-31	0.269455828719714	0.752	0.679	1.94476e-27
LSM5	3.30374e-31	0.34993311566027	0.358	0.265	6.25729e-27
CD4	5.95493e-30	0.323146406582331	0.396	0.297	1.12786e-25
PYCR2	8.4501e-30	0.350797407259229	0.397	0.306	1.60045e-25
EIF3M	1.00767e-29	0.320845096689931	0.556	0.472	1.90854e-25
CHCHD10	1.55328e-29	0.346810717258555	0.453	0.361	2.94192e-25
PCBP2	5.81358e-29	0.309243675604151	0.582	0.498	1.10109e-24
OXA1L	1.55752e-28	0.337193506575326	0.437	0.348	2.94995e-24
AC119396.1	1.85653e-28	0.364781887878667	0.402	0.311	3.51626e-24
ATP6V1G1	4.0369e-28	0.258719554485887	0.719	0.646	7.64588e-24
PDE3B	5.43136e-28	0.357496342040124	0.326	0.236	1.0287e-23
TUBA1B	1.55625e-27	0.276364673642074	0.58	0.492	2.94754e-23
TRIM28	1.57568e-27	0.360865732829523	0.372	0.287	2.98435e-23
NAP1L1	4.08103e-26	0.277112860066408	0.627	0.544	7.72947e-22
AC243960.1	7.1509e-26	0.309906741124362	0.452	0.358	1.35438e-21
SERINC5	1.95907e-25	0.345068797159618	0.295	0.21	3.71048e-21
HMGA1	2.41934e-25	0.367197706762184	0.334	0.252	4.58223e-21
ATM	6.1616e-25	0.269042885291574	0.586	0.492	1.16701e-20
ITPKB	1.14578e-24	0.344978825783772	0.275	0.193	2.17011e-20
PRDX2	1.9412e-25	0.291642343567947	0.593	0.515	3.67663e-20
SNRPN	2.949e-24	0.31043766431509	0.474	0.394	5.58541e-20
FKBP5	6.65059e-24	0.33023705233126	0.334	0.25	1.25962e-19
LAGE3	6.95416e-24	0.366583274205517	0.275	0.196	1.31712e-19
MARCKSL1	8.59646e-24	0.355222539656606	0.259	0.178	1.62817e-19
BCL11B	1.89109e-23	0.284219526719188	0.543	0.459	3.58173e-19
SNHG1	3.8713e-23	0.322315190384519	0.262	0.182	7.33225e-20
STMN3	5.41602e-23	0.337744798403792	0.292	0.211	1.0258e-18
TMEM204	9.78055e-23	0.343686976452208	0.315	0.233	1.85244e-18
RGCC	1.57542e-22	0.258755053984313	0.422	0.331	2.98385e-19
CD40LG	2.10252e-22	0.284613877812664	0.334	0.246	3.98218e-18
EIF3D	5.21756e-22	0.303643349261038	0.557	0.481	9.88206e-18
IL17RA	6.19734e-23	0.305473477373941	0.278	0.199	1.17378e-17
CLNS1A	1.68068e-21	0.320756917555746	0.372	0.291	3.18322e-17
TTC3	3.11371e-21	0.326241150720183	0.407	0.324	5.89736e-17
ANXA2R	1.16333e-19	0.344900802863177	0.311	0.233	2.20335e-15
ANAPC16	3.3325e-19	0.251250001066055	0.658	0.594	6.31175e-15
SELENOM	6.17488e-19	0.277783431354523	0.298	0.22	1.16952e-14
PNISR	7.24321e-19	0.262853771937209	0.647	0.586	1.37186e-14
CMPK1	1.3625e-18	0.279493235891115	0.511	0.439	2.58057e-14
ITGA6	5.55917e-18	0.315174198022909	0.281	0.206	1.05291e-13
CHD3	2.76984e-17	0.324906685914314	0.355	0.281	5.24607e-13
TMEM106B	3.93203e-17	0.30104007759454	0.288	0.216	7.44726e-13
AC008105.3	9.5836e-17	0.326707536192793	0.275	0.203	1.81513e-12
VPS51	1.48617e-16	0.312219442310758	0.398	0.327	2.81481e-12
CCT3	2.28914e-17	0.290023797728385	0.433	0.362	4.33563e-12
CCT4	7.27838e-16	0.284931879879335	0.485	0.419	1.37853e-11
FAM102A	1.42042e-15	0.306747847471588	0.306	0.235	2.69028e-12
PPA1	1.96082e-15	0.293414867744809	0.407	0.332	3.71379e-11
THOC3	6.74831e-15	0.309331374855219	0.332	0.262	1.27813e-10
ATP6V0E2	4.66381e-14	0.306216608365532	0.284	0.217	8.83326e-10
UBAC2	2.39658e-13	0.290087631818787	0.333	0.267	4.53913e-09
SESN3	3.14639e-13	0.259207821491593	0.278	0.206	5.95927e-09
PLSCR3	3.46074e-14	0.264617662147597	0.483	0.415	6.55463e-09
IL27RA	1.44629e-13	0.297158019926138	0.346	0.277	2.73926e-08
GIMAP2	1.4982e-12	0.316344432288256	0.38	0.313	2.83759e-08
ABHD14B	1.76975e-12	0.279048180250181	0.397	0.33	3.3519e-10
SRSF1	2.40957e-12	0.289791707661837	0.335	0.268	4.56372e-08
ZRANB2	5.3865e-12	0.263319855175222	0.415	0.346	1.0202e-07
RBM38	1.15132e-11	0.277878049136159	0.357	0.291	2.18059e-07
JAK3	4.63003e-12	0.284742508974589	0.378	0.313	8.76927e-08
IGBP1	1.99855e-10	0.265629521382067	0.389	0.325	3.78525e-06
CDKN1B	7.80723e-10	0.251357488964579	0.5	0.439	1.47869e-05
SMIM26	2.93589e-09	0.256975881163481	0.404	0.343	5.56057e-05
LTA4H	5.37318e-09	0.279598300541686	0.278	0.217	0.000101768
SDR39U1	3.75329e-07	0.275069385327826	0.281	0.225	0.00710873
CCT8	3.13401e-06	0.25755095562456	0.417	0.365	0.0593581
EGLN2	5.01822e-06	0.255917969190047	0.352	0.297	0.095045
TMEM131L	1.03905e-05	0.253201395543835	0.265	0.208	0.196796
PQBP1	0.534321	0.259788412704456	0.274	0.229	10120
STAT1	2.46812e+06	0.264117723578566	0.461	0.441	0.000467461405369037

## Sheet: T cells - C2 DEG
T cells - C2 DEG
gene	p_val	avg_log2FC	pct.1	pct.2	p_val_adj
CISH	0	1.50920356063062		0.344	0
ADTRP	0	1.33267874827776	0.436	0.091	0
FAM13A	0	1.30113043077132	0.282	0.055	0
CCR7	0	1.29080827431006	0.843	0.392	0
LEF1	0	1.23666636978275	0.903	0.49	0
MYC	0	1.13433108331175	0.618	0.275	0
PIM1	0	1.04581731131196	0.808	0.498	0
CD55	0	1.03349524027268	0.553	0.251	0
PCED1B	0	1.02501241636786	0.66	0.341	0
MAL	0	1.00900234198695	0.764	0.39	0
TRABD2A	0	0.978043223647558	0.562	0.249	0
SELL	0	0.876578054502535	0.9	0.529	0
GAS5	0	0.854078904014134	0.927	0.704	0
TCF7	0	0.837693518845837	0.929	0.631	0
SNHG29	0	0.731697508004417	0.96	0.784	0
PABPC1	0	0.699746818381648	0.997	0.91	0
EEF1G	0	0.691914817694578	0.996	0.925	0
NPM1	0	0.685468534800985	0.99	0.874	0
SARAF	0	0.667541705136935	0.989	0.885	0
LDHB	0	0.640693402740023	0.986	0.823	0
NACA	0	0.55973431326381	0.999	0.983	0
EEF2	0	0.540556554694132	0.998	0.934	0
RACK1	0	0.497234419864126	0.999	0.981	0
TPT1	0	0.496760246731257	1	0.997	0
FAU	1.33352e-292	0.395276330332537	1	0.994	2.52569e-288
SATB1	8.9901e-285	0.965821740059675	0.546	0.25	1.70273e-280
BCL2	5.12141e-278	0.963711969243187	0.6	0.305	9.69995e-273
LTB	1.67588e-258	0.583900910919875	0.993	0.767	3.17412e-254
NOSIP	4.28327e-258	0.760733609904803	0.856	0.585	8.11251e-254
BTG1	2.62804e-252	0.565203112375358	0.984	0.903	4.97751e-248
SESN3	5.43903e-249	0.948374275400142	0.447	0.185	1.03015e-244
NOP53	8.08e-246	0.639966861887082	0.941	0.783	1.53035e-240
PIM2	5.06496e-239	0.843967314107929	0.691	0.412	9.59303e-235
ACTN1	1.39069e-233	0.825094510804315	0.372	0.135	2.63397e-229
TXK	3.6845e-227	0.829373659282327	0.339	0.121	6.97845e-223
IL6ST	6.60044e-211	0.805745363820684	0.51	0.249	1.25012e-207
PNRC1	1.37972e-206	0.546257004136197	0.969	0.885	2.61319e-202
EIF3E	8.74247e-206	0.648565918926062	0.874	0.69	1.65582e-200
OXNAD1	2.23905e-204	0.795422903443401	0.537	0.278	4.24076e-200
FOXP1	8.2676e-197	0.71728608421988	0.736	0.483	1.56588e-192
BACH2	5.16656e-191	0.7313262693784	0.309	0.111	9.78547e-187
TRAT1	9.47644e-188	0.824353106601034	0.611	0.366	1.79484e-183
FHIT	2.38109e-185	0.745369472029774	0.295	0.104	4.50978e-181
PIK3IP1	8.97572e-185	0.763006606493584	0.612	0.363	1.7e-180
SOCS2	7.48476e-184	0.842698966751601	0.259	0.086	1.41761e-179
UBQLN2	2.00868e-184	0.825001081720373	0.493	0.259	3.80444e-178
KLF2	4.57478e-181	0.489526727444254	0.991	0.834	8.66463e-177
FCMR	1.44947e-179	0.671428260627989	0.754	0.517	2.74529e-175
GIMAP5	4.85428e-179	0.609701916650052	0.855	0.645	9.19401e-175
RCAN3	8.29567e-178	0.752402484000712	0.611	0.367	1.5712e-172
COX4I1	2.45648e-177	0.422160223753921	0.985	0.942	4.65257e-171
AC243960.1	2.55941e-172	0.737877888332505	0.58	0.344	4.84752e-168
RIPOR2	3.24643e-171	0.625112647663055	0.824	0.636	6.14875e-166
ETS1	1.3244e-168	0.578766077138137	0.885	0.75	2.5084e-164
SLC40A1	2.24176e-168	0.836592882331754	0.338	0.14	4.24589e-164
EEF1D	5.81077e-164	0.370783576423909	0.998	0.968	1.10056e-159
TMEM123	4.86087e-163	0.625734337807297	0.781	0.556	9.2065e-159
CAMK4	5.05731e-162	0.709602618108714	0.652	0.419	9.57855e-158
TSHZ2	5.20138e-162	0.717488276507046	0.309	0.121	9.85142e-157
ABLIM1	2.74459e-160	0.701176984657664	0.561	0.329	5.19825e-156
PFDN5	3.24744e-158	0.385819681644955	0.992	0.957	6.15065e-154
GIMAP7	1.23929e-156	0.482173675296292	0.956	0.828	2.34721e-152
SNHG8	2.67234e-152	0.690480722754283	0.664	0.443	5.06142e-148
DPP4	1.63877e-149	0.706138675171171	0.354	0.16	3.10382e-145
GIMAP1	2.84402e-148	0.652764157794119	0.698	0.492	5.38658e-144
MALAT1	9.45175e-148	0.314023262293031	1	0.999	1.79016e-143
EIF4B	3.82545e-142	0.552182228867077	0.831	0.661	7.2454e-138
EIF3L	1.83519e-141	0.539126741515207	0.84	0.655	3.47586e-137
EPHX2	5.50778e-136	0.671935008045926	0.302	0.128	1.04317e-131
BTF3	8.94265e-134	0.393163957954543	0.986	0.932	1.69374e-129
NELL2	2.49639e-131	0.674591454246639	0.412	0.208	4.72816e-126
MT-CO3	6.34253e-128	0.306414633163968	1	0.99	1.20127e-123
CHRM3-AS2	1.41857e-127	0.651611947274951	0.261	0.104	2.68676e-123
TOMM7	7.10617e-128	0.383583902785322	0.972	0.915	1.34591e-122
IL7R	3.83197e-126	0.393975843192724	0.943	0.704	7.25775e-122
HNRNPA1	1.95462e-125	0.397482887169124	0.979	0.906	3.70205e-121
EIF3H	8.49644e-125	0.522717634884232	0.853	0.694	1.60923e-120
ITGA6	9.48814e-124	0.675768432530195	0.38	0.195	1.79705e-119
ST13	1.82137e-118	0.559137038365336	0.691	0.498	3.44968e-114
TXNIP	1.93515e-116	0.380788574037936	0.989	0.905	3.66518e-112
NFKBIZ	1.47314e-115	0.620397553452072	0.357	0.179	2.79012e-111
CD7	3.80418e-115	0.484703811006137	0.822	0.625	7.20511e-111
LDLRAP1	1.64297e-113	0.587845796197014	0.494	0.293	3.11178e-109
MAML2	2.5589e-113	0.627993271610243	0.421	0.232	4.84655e-109
LIMD2	4.98937e-112	0.411054800875386	0.934	0.82	9.44987e-108
SRSF5	1.02792e-111	0.465660412315509	0.885	0.752	1.94687e-107
UBA52	3.2548e-109	0.280657165415009	0.998	0.983	6.16459e-105
RSL1D1	9.51084e-106	0.555003418802789	0.651	0.468	1.80135e-101
CYLD	2.0747e-105	0.581232732925062	0.643	0.462	3.92948e-101
PDE3B	7.20231e-105	0.627031802236685	0.407	0.228	1.36412e-101
ZFAS1	2.68565e-102	0.495914559385054	0.76	0.587	5.08662e-98
HSPA8	1.31311e-100	0.34301169629994	0.978	0.911	2.48703e-96
DGKA	1.67283e-100	0.567811984741458	0.573	0.386	3.16834e-96
C12orf57	2.82494e-97	0.424623083445754	0.895	0.789	5.35043e-93
ATP1A1	7.29173e-95	0.56261132266582	0.606	0.428	1.38105e-90
SMDT1	1.39444e-92	0.45572128012383	0.813	0.671	2.64107e-88
USP10	1.94105e-89	0.693076857728983	0.407	0.245	3.67634e-85
TESPA1	7.04663e-89	0.53177287407965	0.554	0.373	1.33463e-84
SNHG32	1.11024e-88	0.577386427211843	0.438	0.266	2.1028e-84
PRMT2	1.46686e-88	0.478758962904061	0.744	0.588	2.77823e-84
CXCR4	3.04509e-88	0.582750162901185	0.537	0.358	5.76741e-84
ARMH1	3.04751e-89	0.60918210570918	0.307	0.156	5.77199e-84
CHMP7	2.12455e-85	0.57310823477735	0.426	0.261	4.02391e-81
MDFIC	3.63724e-86	0.522299472421765	0.548	0.374	6.88894e-81
SNHG5	5.86091e-87	0.632604554776761	0.505	0.334	1.11006e-80
UBALD2	3.66356e-84	0.494681651038299	0.628	0.456	6.93879e-80
SERINC5	1.16902e-81	0.5575412879678	0.359	0.204	2.21413e-77
MLLT3	2.58608e-81	0.562059885506432	0.319	0.17	4.89803e-77
ALKBH7	5.32236e-80	0.544204528126079	0.52	0.354	1.00806e-75
EIF2S3	6.64785e-81	0.490249066356461	0.588	0.424	1.2591e-75
MCUB	2.36269e-79	0.463017489981211	0.67	0.505	4.47493e-75
ANP32B	2.19802e-78	0.424948339239671	0.778	0.635	4.16305e-74
UQCRB	1.16438e-78	0.363968668527157	0.908	0.824	2.20533e-73
SERP1	5.28322e-74	0.427030512160463	0.783	0.637	1.00064e-69
ITK	2.14947e-74	0.480779814944164	0.605	0.447	4.0711e-69
MBNL1	2.5282e-73	0.379202717749481	0.859	0.754	4.78841e-70
SH3YL1	1.31402e-69	0.567736849954107	0.317	0.177	2.48875e-65
ZNF101	5.31646e-68	0.524894090311785	0.275	0.146	1.00694e-63
IMPDH2	7.24512e-68	0.510979480685483	0.389	0.242	1.37223e-63
FLT3LG	1.22456e-68	0.433347334597034	0.718	0.563	2.31932e-63
TMEM243	1.70557e-67	0.477372620217999	0.474	0.324	3.23035e-63
MT-ND4L	1.71378e-66	0.26868659671581	0.994	0.957	3.24591e-62
RGS10	5.29177e-66	0.411854308259999	0.657	0.504	1.00226e-61
PRKCA	7.49834e-66	0.499745190347485	0.295	0.163	1.42019e-61
MT-ND1	3.04141e-63	0.275464884606973	0.986	0.947	5.76043e-59
TAB2	3.66618e-63	0.481786369579955	0.377	0.232	6.94374e-59
TMEM204	1.93231e-63	0.490227411597829	0.37	0.228	3.6598e-60
H1FX	5.4051e-62	0.400404138076791	0.719	0.552	1.02373e-57
MT-ATP8	2.79351e-61	0.340952139740598	0.948	0.868	5.29092e-57
HSP90AB1	8.99331e-60	0.331222212375661	0.903	0.798	1.70333e-55
COX7C	8.27794e-58	0.279816386045566	0.957	0.906	1.56784e-53
SNHG7	4.68529e-57	0.467786966443122	0.408	0.266	8.87393e-53
MT-ND4	6.6868e-57	0.289064624258081	0.966	0.914	1.26648e-52
C1QBP	8.145e-57	0.413879538285095	0.548	0.406	1.54266e-52
NFKB1	6.91412e-57	0.4898417020916	0.409	0.273	1.30953e-51
HINT1	1.90076e-55	0.270151001462019	0.964	0.895	3.60005e-52
EIF3F	4.35336e-55	0.320109251939911	0.893	0.797	8.24526e-51
UCP2	1.08822e-54	0.375822628123487	0.817	0.687	2.06109e-50
CDK6	1.15744e-52	0.532319762953634	0.304	0.183	2.19219e-48
AC119396.1	1.57783e-52	0.455941725460589	0.448	0.308	2.98841e-48
NSA2	1.10046e-51	0.413235157672741	0.68	0.559	2.08428e-47
UXT	8.93014e-52	0.370759099615305	0.754	0.638	1.69137e-46
RIN3	1.23731e-50	0.463316703593192	0.315	0.193	2.34346e-46
TGFBR2	2.68363e-49	0.433172649504207	0.496	0.362	5.0828e-45
ERP29	3.00186e-50	0.333048227855126	0.782	0.667	5.68553e-45
APEX1	1.14508e-48	0.428846118964625	0.473	0.341	2.16878e-44
SLC25A6	1.99383e-48	0.296418522615881	0.915	0.833	3.77631e-44
LEPROTL1	2.2032e-48	0.3424977726534	0.68	0.55	4.17286e-44
SNHG6	1.64072e-47	0.329489301660707	0.816	0.711	3.10752e-43
GIMAP4	3.9471e-47	0.319811868411773	0.857	0.763	7.4758e-43
ATM	4.0219e-47	0.372555496736191	0.627	0.49	7.61747e-43
CIRBP	1.3149e-46	0.31383764356049	0.811	0.706	2.49042e-42
MGAT4A	1.73474e-46	0.408289487077974	0.518	0.383	3.28561e-42
IL4R	5.08447e-46	0.462913281020539	0.262	0.152	9.62999e-42
FBL	5.7537e-47	0.415146362796922	0.553	0.424	1.08975e-42
RASGRP2	2.10153e-45	0.396574316516511	0.545	0.406	3.9803e-41
TAGAP	8.20835e-45	0.336951210175997	0.719	0.582	1.55466e-40
CD37	1.23401e-44	0.27369273184611	0.927	0.85	2.33721e-40
KLF3	2.71695e-44	0.413480732207552	0.443	0.31	5.1459e-40
NDFIP1	2.29939e-42	0.383263299999235	0.61	0.491	4.35504e-38
CD27	1.71928e-40	0.275950915490798	0.635	0.473	3.25632e-36
SMAP2	2.30743e-40	0.354489873025438	0.587	0.461	4.37027e-36
RSL24D1	2.59057e-40	0.393742431126583	0.543	0.417	4.90655e-36
UPP1	9.06797e-40	0.422779662942864	0.371	0.251	1.71747e-36
ATP5PO	1.89723e-39	0.340490969288613	0.724	0.622	3.59336e-35
PSIP1	2.51187e-39	0.355105563824551	0.584	0.46	4.75748e-35
LINS1	1.4905e-38	0.412018514823442	0.286	0.178	2.82301e-34
INPP4B	1.87736e-39	0.38150623093633	0.537	0.411	3.55571e-34
SNHG1	1.17286e-37	0.416178281461993	0.289	0.182	2.22139e-34
TRAF3IP3	1.7023e-37	0.27592811603191	0.848	0.743	3.22415e-34
CRLF3	3.42937e-36	0.403533947927829	0.383	0.269	6.49523e-32
ADD3	7.15084e-36	0.322570794538934	0.678	0.556	1.35437e-31
IKZF1	7.77888e-35	0.330754957638336	0.721	0.621	1.47332e-30
EIF4A2	8.45964e-35	0.323505275220073	0.704	0.6	1.60226e-30
RHOH	1.81374e-34	0.338125735151288	0.614	0.498	3.43522e-30
NAP1L1	2.79958e-34	0.338246416932668	0.655	0.543	5.30241e-30
SOD1	3.70751e-34	0.278755281813747	0.789	0.691	7.02202e-30
GIMAP2	1.76005e-33	0.368046018152757	0.425	0.31	3.33353e-29
SPTBN1	2.7725e-33	0.418669352311309	0.335	0.227	5.25111e-29
LPIN2	5.06238e-33	0.393962964992715	0.346	0.237	9.58814e-29
TOMM20	5.919e-34	0.327860362778555	0.628	0.514	1.12106e-28
ARID5B	1.03299e-32	0.410124902053318	0.373	0.262	1.95649e-28
PLAC8	1.41897e-32	0.353705593909241	0.382	0.261	2.68752e-28
EPB41	1.68572e-33	0.355352942710904	0.558	0.446	3.19276e-28
SPINT2	2.95159e-32	0.345043445590899	0.256	0.156	5.59032e-29
PNISR	1.42819e-31	0.29645788742093	0.693	0.582	2.70499e-27
PCGF5	2.00987e-32	0.403760971080159	0.31	0.208	3.8067e-27
HSPB1	3.88913e-31	0.346538279736583	0.557	0.437	7.36601e-27
MHENCR	6.70798e-31	0.394993974803736	0.262	0.165	1.27049e-26
OXA1L	1.26806e-30	0.346650686400539	0.461	0.349	2.40171e-26
TMEM63A	3.93849e-30	0.377228248206623	0.291	0.191	7.4595e-26
GCC2	2.01256e-30	0.350970411230001	0.486	0.376	3.81179e-25
CYTIP	2.29289e-30	0.306822374104748	0.653	0.548	4.34273e-25
DOCK10	8.8026e-29	0.366536344292886	0.448	0.341	1.66721e-24
PABPC4	5.29361e-28	0.380869457497348	0.315	0.215	1.00261e-23
APBB1	5.55478e-28	0.370074374916806	0.269	0.173	1.05208e-23
NSD3	7.74992e-28	0.332385702290121	0.538	0.431	1.46784e-23
HNRNPDL	1.72405e-27	0.258422072435307	0.809	0.719	3.26536e-23
UBXN1	3.05555e-27	0.290753904406271	0.691	0.596	5.7872e-24
TMEM131L	1.78533e-27	0.379364601778206	0.302	0.205	3.38142e-22
EIF3D	1.91391e-26	0.332242800848354	0.579	0.481	3.62495e-22
SRSF8	6.52235e-26	0.348458192953752	0.352	0.249	1.23533e-21
NUCB2	9.12193e-26	0.293057173984358	0.375	0.261	1.72769e-21
ZRANB2	1.5908e-25	0.313429860160201	0.452	0.343	3.01298e-21
PASK	1.4018e-24	0.365314650406043	0.259	0.166	2.65501e-20
PCBP2	3.29168e-24	0.29260651111529	0.598	0.499	6.23445e-20
RASA3	9.53693e-25	0.336311571864567	0.526	0.425	1.80629e-19
LTBP3	2.30458e-24	0.364348718494437	0.261	0.173	4.36488e-19
SNRPN	2.31971e-24	0.302193753850006	0.497	0.394	4.39353e-19
RSRP1	7.90868e-23	0.286411320948118	0.613	0.51	1.4979e-19
HSPD1	8.73181e-23	0.344115608091033	0.464	0.365	1.6538e-18
PTGER2	9.45354e-23	0.36929094742324	0.42	0.317	1.7905e-18
PDE7A	1.19729e-22	0.30658170258519	0.466	0.362	2.26767e-19
TMEM106B	1.85745e-22	0.341130083123822	0.309	0.216	3.51801e-18
CD4	2.55116e-22	0.308050438906915	0.404	0.3	4.83189e-18
TNFAIP8	3.58564e-23	0.297464300191392	0.595	0.5	6.79121e-19
SF1	5.60731e-22	0.257713545983232	0.765	0.68	1.06202e-17
TTC3	7.48173e-22	0.322234806855318	0.427	0.325	1.41704e-18
VPS51	2.2134e-21	0.3255255424261	0.424	0.326	4.19219e-17
EIF3G	2.35893e-21	0.269283177701327	0.756	0.674	4.46781e-17
TPR	3.26809e-21	0.367928627007795	0.533	0.445	6.18977e-17
NBDY	1.06463e-20	0.315857864247928	0.357	0.262	2.0164e-16
REXO2	8.01821e-20	0.353894717903673	0.318	0.23	1.51865e-15
RAPGEF6	5.36908e-19	0.314264423987501	0.361	0.27	1.0169e-14
CRTC3	7.78354e-20	0.312348645039679	0.251	0.168	1.4742e-14
ST3GAL1	4.24148e-19	0.318021604419062	0.345	0.254	8.03337e-14
HIST1H1D	5.27771e-18	0.307148397935491	0.373	0.276	9.99598e-14
PDE4B	6.83735e-18	0.330816351342655	0.275	0.191	1.29499e-13
DPYD	8.75721e-18	0.283653084651497	0.413	0.32	1.65862e-13
FKBP5	1.85648e-17	0.330026246645114	0.34	0.253	3.51618e-13
BNIP3L	6.85853e-17	0.317179485448109	0.29	0.206	1.29901e-12
LSM5	7.73327e-17	0.297448735392373	0.358	0.268	1.46468e-12
TRIM28	3.04413e-16	0.311481381616517	0.376	0.29	5.76558e-12
PEBP1	3.38562e-16	0.258871156535833	0.59	0.498	6.41237e-12
CNST	5.4542e-16	0.315569649234577	0.315	0.233	1.03303e-11
FOXO1	6.99447e-16	0.314226882176511	0.315	0.232	1.32475e-11
XBP1	1.73773e-15	0.307401945305581	0.566	0.477	3.29127e-11
TACC3	1.94078e-15	0.306106396875539	0.256	0.178	3.67584e-11
CYTH1	2.03779e-16	0.260047061963597	0.585	0.495	3.85957e-12
PPP1R2	3.71532e-15	0.263940980769992	0.539	0.452	7.03681e-11
UGP2	1.60234e-14	0.276811619547913	0.385	0.298	3.03483e-10
PRDX6	2.00259e-15	0.270682890962907	0.428	0.342	3.7929e-10
SMIM26	5.96862e-14	0.278852208728552	0.427	0.343	1.13046e-09
LTA4H	1.17166e-13	0.28440316058728	0.297	0.217	2.21912e-09
STT3B	1.67327e-13	0.266918077397576	0.433	0.346	3.16918e-09
EIF3M	5.97333e-13	0.264601418527013	0.554	0.475	1.13135e-08
EIF2A	6.33746e-14	0.286654698820655	0.372	0.29	1.20031e-08
LETMD1	7.306e-13	0.272728345494003	0.272	0.195	1.38376e-08
SDR39U1	1.05055e-12	0.279546039382876	0.303	0.224	1.98974e-08
CMPK1	2.25501e-12	0.253178586560847	0.522	0.44	4.271e-08
LPAR6	3.07748e-12	0.293991645562248	0.298	0.217	5.82875e-08
PYCR2	4.63302e-14	0.299599069401699	0.39	0.31	8.77493e-08
PIK3CD	9.36867e-12	0.294820829487248	0.368	0.291	1.77443e-07
CLNS1A	1.61686e-11	0.281276323800541	0.373	0.294	3.06232e-07
MSL3	1.6715e-11	0.287438691310643	0.252	0.179	3.16581e-07
AC008105.3	2.46808e-11	0.278597431623934	0.281	0.205	4.67454e-08
CCNG1	1.39589e-11	0.281260430857661	0.344	0.267	2.64382e-06
PPA1	5.76882e-10	0.261263787397413	0.413	0.334	1.09261e-05
STMN3	6.13404e-10	0.283884092331951	0.288	0.215	1.16179e-05
GRAMD1A	1.05847e-09	0.267016138993356	0.312	0.238	2.00475e-05
PRKY	7.05066e-09	0.276553728994376	0.259	0.19	0.000133539
ORMDL3	2.7574e-08	0.264757723330373	0.302	0.228	0.000522252
GALT	3.94661e-08	0.267128048458839	0.284	0.216	0.000747489
ABHD14B	1.43211e-07	0.262507588740024	0.403	0.332	0.00271241
MKRN1	4.12139e-07	0.251351497569831	0.325	0.256	0.00780591
ST6GAL1	7.6339e-06	0.254368837762453	0.279	0.214	0.144586
PQBP1	0.000256105	0.257903759728498	0.29	0.229	4.85062
NORAD	0.000433859	0.265181896044301	0.302	0.24	0.821728
STAT1	10.4577	0.253988047206143	0.496	0.437	198068

## Sheet: T cells - C3 DEG
T cells - C2 DE3
gene	p_val	avg_log2FC	pct.1	pct.2	p_val_adj
GZMK	0	2.11664885123103	0.665	0.158	0
CD8B	0	1.65132554687305	0.579	0.159	0
CD8A	0	1.56165188394212	0.605	0.181	0
CCL5	0	1.39602695251815	0.897	0.329	0
NKG7	0	1.26272769122067	0.805	0.257	0
KLRK1	0	1.25407674679228	0.545	0.187	0
CST7	0	1.1823298317984	0.829	0.333	0
GZMH	0	1.10408598317762	0.566	0.205	0
GZMA	0	1.02587839777378	0.801	0.32	0
GNLY	1.85045e-272	1.30912265972386	0.485	0.171	3.50475e-268
EOMES	3.39397e-266	0.983849209723552	0.331	0.091	6.42817e-262
PLEK	5.10838e-253	0.973827492021907	0.457	0.162	9.67527e-249
LYAR	3.79419e-234	1.04095765499421	0.456	0.182	7.18619e-230
PRF1	9.27391e-226	0.785624877607346	0.598	0.269	1.75648e-221
KLRG1	3.52307e-210	0.988318483362794	0.567	0.279	6.67269e-207
KLRD1	2.59591e-207	1.07841703431276	0.404	0.148	4.91665e-203
CMC1	3.3072e-204	1.1266453029259	0.5	0.234	6.26383e-200
B2M	3.1765e-180	0.266471163715974	1	0.999	6.01628e-176
CTSW	2.24406e-178	0.835192803142729	0.6	0.317	4.25024e-174
CD74	5.06851e-172	0.736559692126432	0.902	0.808	9.59976e-168
GZMM	2.32818e-163	0.815310816797647	0.703	0.47	4.40958e-159
HLA-C	1.27146e-162	0.41946817886651	0.992	0.986	2.40815e-158
KLRC4	6.62551e-162	0.86702723053718	0.287	0.097	1.25487e-157
DUSP2	1.83121e-149	0.911211831778054	0.296	0.109	3.46832e-145
CD81	1.01689e-142	0.693933677115629	0.775	0.588	1.92599e-138
CX3CR1	5.02673e-138	0.759908644925887	0.326	0.125	9.52063e-134
MT-CO1	1.30907e-130	0.288859656980594	0.993	0.997	2.47937e-126
HLA-DPB1	2.16372e-130	0.721684194005995	0.544	0.307	4.09809e-126
SAMD3	6.35494e-126	0.776624524538869	0.489	0.27	1.20363e-121
EFHD2	1.18659e-123	0.757974443527211	0.561	0.334	2.24741e-119
HLA-A	6.33995e-121	0.271318132719621	0.992	0.994	1.20079e-116
HLA-DPA1	1.92684e-113	0.69562278726773	0.496	0.274	364.944
AOAH	2.79263e-111	0.726269008642295	0.294	0.121	5.28925e-107
HCST	5.25571e-102	0.487549582036146	0.903	0.797	9.95432e-98
CCL4	5.32816e-101	0.337589034941256	0.322	0.14	1.00915e-96
MATK	9.39317e-99	0.700658681023329	0.311	0.141	1.77907e-94
PFN1	1.4677e-92	0.319094177160584	0.992	0.991	2.77982e-87
ZEB2	3.06588e-86	0.571061786350698	0.289	0.127	5.80677e-84
TGFBR3	3.8144e-88	0.662799506128469	0.313	0.15	7.22447e-82
SH2D1A	2.59682e-80	0.657390036419581	0.398	0.227	4.91838e-77
FGFBP2	5.29108e-78	0.555350118933641	0.279	0.124	1.00213e-74
MYBL1	1.18016e-75	0.704500110353167	0.316	0.164	2.23522e-71
C12orf75	1.29845e-74	0.622486862647089	0.432	0.256	2.45927e-71
STOM	1.62751e-73	0.620071822936065	0.368	0.204	3.0825e-69
TBX21	2.45914e-70	0.58043638735315	0.271	0.128	4.65761e-66
TPST2	1.37113e-68	0.618486961042502	0.385	0.225	2.59691e-64
PTPRC	1.38879e-64	0.314315171229201	0.96	0.958	2.63036e-60
MYO1F	2.8137e-63	0.594237451630205	0.362	0.21	5.32916e-59
HLA-DRB1	5.9473e-60	0.429936600955429	0.392	0.222	1.12642e-55
SYNE1	2.60883e-58	0.598182135095192	0.496	0.349	4.94113e-54
CD99	7.12167e-58	0.363527747248988	0.857	0.769	1.34884e-53
SLC9A3R1	1.48459e-56	0.457240928164869	0.729	0.62	2.81182e-52
SRGN	6.1886e-57	0.374860693634637	0.775	0.651	1.17212e-51
PTP4A2	7.25286e-57	0.473679711520209	0.734	0.643	1.37369e-51
CTSC	9.64685e-52	0.530865829802888	0.561	0.416	1.82711e-47
GSTP1	7.53921e-50	0.549978738785696	0.51	0.37	1.42793e-46
CBLB	6.32264e-48	0.537913367167044	0.383	0.248	1.19751e-43
ZBTB38	1.2482e-47	0.546720432020583	0.434	0.297	2.36408e-42
IKZF3	3.15598e-45	0.544723807414129	0.429	0.295	5.97742e-41
APMAP	1.71911e-44	0.561237888885564	0.36	0.23	3.256e-40
RAB27A	1.91672e-43	0.49573603049331	0.276	0.156	3.63028e-39
CYBA	1.49521e-42	0.296630002310527	0.922	0.883	2.83192e-38
CXCR3	4.75816e-42	0.436153205962925	0.338	0.199	9.01196e-38
MT2A	4.86705e-40	0.452306707484416	0.56	0.432	9.21819e-36
APOBEC3G	8.86053e-37	0.449672556953257	0.396	0.263	1.67818e-32
LITAF	8.19349e-36	0.454210302627041	0.637	0.543	1.55185e-31
PLAAT4	3.71715e-36	0.364619313447528	0.797	0.733	7.04027e-31
SYNE2	1.76453e-33	0.436609014902976	0.609	0.502	3.34203e-29
PARP8	8.0654e-33	0.484834943880311	0.458	0.342	1.52759e-28
CDC42EP3	1.8614e-33	0.477307299072797	0.368	0.252	3.52548e-29
GBP5	2.24648e-32	0.476266170659368	0.446	0.322	4.25484e-28
ITGB2	1.9604e-31	0.343843461522878	0.793	0.717	3.71301e-27
CLEC2B	2.42321e-31	0.442136272213676	0.522	0.409	4.58956e-27
FYN	6.20879e-33	0.403413383781059	0.668	0.575	1.17594e-26
ID2	1.9908e-29	0.480596915317629	0.282	0.174	3.77058e-25
PAXX	8.33778e-30	0.442674993620366	0.554	0.452	1.57918e-24
ITGA4	5.00886e-28	0.373480452509134	0.61	0.482	9.48679e-25
AHNAK	5.70526e-26	0.283478670946484	0.792	0.687	1.08058e-21
PYHIN1	7.34554e-25	0.433701484852909	0.35	0.242	1.39125e-20
RUNX3	5.47941e-24	0.440131240263578	0.252	0.156	1.0378e-19
FLNA	2.6021e-23	0.346736511173044	0.659	0.567	4.92838e-20
ARPC5L	3.79988e-23	0.387818470399842	0.45	0.346	7.19697e-20
ARAP2	4.6813e-23	0.41956676985729	0.29	0.19	8.86637e-19
ARHGAP25	2.29158e-23	0.441218275101674	0.38	0.278	4.34025e-18
CLIC1	2.70346e-22	0.28104220209406	0.791	0.708	5.12035e-19
ZFP36L2	4.32582e-22	0.279073693240119	0.859	0.825	8.1931e-18
RAP1B	3.56148e-20	0.362407425798561	0.713	0.659	6.74543e-16
CYTOR	3.73576e-20	0.351188740444345	0.28	0.182	7.07554e-16
RASSF1	3.37633e-18	0.422250052898366	0.295	0.203	6.39477e-14
RAB29	3.4927e-17	0.401418483649651	0.294	0.204	6.61518e-14
ABHD17A	3.76935e-17	0.336678310707653	0.614	0.535	7.13915e-14
GUK1	5.68113e-17	0.33392022065654	0.677	0.61	1.07601e-12
PSMB9	6.04413e-18	0.273791060665773	0.76	0.716	1.14476e-12
AKNA	9.84286e-17	0.3723099279569	0.49	0.402	1.86424e-12
ITGAL	1.47295e-16	0.392042743870577	0.395	0.299	2.78977e-13
STK17A	3.50151e-16	0.363219757212231	0.552	0.466	6.63187e-13
IL10RA	6.27254e-16	0.339696906174486	0.566	0.486	1.18802e-11
NUCB2	6.13316e-15	0.464436999667644	0.355	0.266	1.16162e-10
SLAMF6	1.65067e-14	0.397140232265738	0.262	0.18	3.12638e-10
PPP2R5C	4.85661e-15	0.375261780945458	0.476	0.396	9.19842e-10
HLA-F	2.76051e-13	0.305601600651424	0.682	0.629	5.22841e-09
IL2RB	2.89855e-13	0.363895881354398	0.259	0.175	5.48985e-09
CDKN2D	6.58168e-11	0.360608660590293	0.38	0.296	1.24657e-06
WIPF1	1.36312e-10	0.324696178231553	0.598	0.542	2.58174e-06
PIP4K2A	2.55271e-10	0.361936422341097	0.428	0.351	4.83483e-06
CLEC2D	3.18702e-10	0.331010261934298	0.485	0.41	6.03622e-06
IRF1	3.64556e-11	0.338036653810911	0.577	0.502	6.90469e-06
PPP1CA	3.92483e-10	0.263613145538459	0.699	0.653	7.43362e-06
DNAJC1	2.34022e-09	0.398265543772019	0.287	0.21	4.43238e-05
GPR65	1.0868e-09	0.343037308259447	0.26	0.186	0.000205839
THEMIS	1.31414e-08	0.370002098069461	0.367	0.291	0.000248897
IDH2	5.44319e-08	0.361775655330177	0.351	0.276	0.00103094
MSN	7.54132e-09	0.306985202270347	0.671	0.626	0.00142833
UTRN	1.11065e-08	0.340460597021508	0.416	0.342	0.00210357
ACTN4	5.00445e-07	0.334121164268425	0.36	0.284	0.00947843
ATP2B4	6.06355e-07	0.331432642870594	0.335	0.261	0.0114844
MBP	2.05329e-06	0.32056762446268	0.522	0.458	0.0388893
RNF213	2.69992e-06	0.26803797643964	0.596	0.535	0.0511364
PRKCB	4.59931e-06	0.330696133682625	0.382	0.31	0.087111
DIP2A	1.48325e-05	0.312207946871577	0.287	0.216	0.280927
SACM1L	6.13405e-05	0.334044342988726	0.257	0.191	1.16179
TSEN54	7.70281e-05	0.350385300925799	0.278	0.212	1.45891
SH2D2A	0.000371613	0.28667295613484	0.298	0.227	7.03835
PTPN4	0.0013018	0.31401439499036	0.36	0.295	24.6561
ZBTB7A	0.00162952	0.305009745442123	0.364	0.296	30.8631
RORA	0.00511812	0.30536685237097	0.458	0.395	96.9373
SASH3	0.0307672	0.258750510297592	0.39	0.324	582.731
ERN1	0.134534	0.290895885521156	0.254	0.195	2548.07
FKBP11	0.663683	0.290562390975601	0.304	0.243	12570.2
C5orf56	2.23638	0.309492707390715	0.362	0.305	42357
KLRB1	2.88012	0.279761182760579	0.324	0.255	54549.5
STK10	3.93791	0.268547980457335	0.479	0.429	74584.1
BZW1	5.99038	0.273066830276506	0.446	0.395	113458
TRAC	6.60012	0.254475830148902	0.444	0.385	125006
RESF1	9.4396	0.252438527248729	0.622	0.586	178786
BTN3A1	12.8685	0.272372631156265	0.291	0.234	243728
YWHAQ	1.47095	0.276148095250742	0.475	0.429	278598
NIN	3.78341	0.313150109173328	0.314	0.261	716577
GNG2	50.6655	0.251802952396372	0.436	0.381	959604
TLN1	56.0955	0.252972704625056	0.48	0.436	1.06245e+07
PHACTR2	911.328	0.265021924496707	0.262	0.213	1.72605e+07
MAPK1	1409.93	0.280128757200105	0.308	0.261	2.67041e+07
EPS15	1498.2	0.298536336563433	0.322	0.269	2.83758e+07
OFD1	27877.9	0.263749573279618	0.272	0.225	5.28007e+08
ACAA2	85185.1	0.250185551155957	0.258	0.21	1.61341e+09

## Sheet: T cells - C4 DEG
T cells - C4 DEG
gene	p_val	avg_log2FC	pct.1	pct.2	p_val_adj
FOS	0	2.65215418639978	0.565	0.055	0
JUN	0	2.14411373486408	0.539	0.098	0
FOSB	0	1.88824440486866	0.38	0.025	0
CD69	0	1.80625620376695	0.702	0.337	0
CKLF	0	1.6555379877053	0.728	0.408	0
TNFAIP3	0	1.5924962184436	0.545	0.23	0
SAMSN1	0	1.43951558158939	0.489	0.19	0
DUSP1	0	1.43475152091429	0.419	0.132	0
CAPG	0	1.43068399862941	0.409	0.12	0
CD2	0	1.39420891011632	0.87	0.675	0
CRIP1	0	1.3019208800209	0.915	0.813	0
GZMA	0	1.29578312867244	0.696	0.333	0
S100A4	0	1.14903219186213	0.95	0.851	0
CD52	7.84844e-294	0.779390667655101	0.968	0.973	1.48649e-289
ATP5F1E	6.86943e-273	0.796145681946383	0.955	0.952	1.30107e-268
SLC2A3	1.01233e-268	1.4553643315129	0.592	0.315	1.91735e-264
CXCR3	6.14311e-232	1.16286854553517	0.456	0.186	1.1635e-225
LGALS1	1.79188e-222	1.52244299749084	0.53	0.262	3.39382e-218
S100A11	7.45171e-208	0.909480294847076	0.85	0.738	1.41135e-203
TMSB4X	9.12825e-207	0.369693944885856	0.989	0.999	1.72889e-202
GAPDH	2.59722e-186	0.771225666981889	0.935	0.951	4.91913e-182
S100A10	1.13932e-184	0.810763590468367	0.874	0.813	2.15787e-180
LGALS3	2.9769e-182	0.919793946726957	0.254	0.073	5.63825e-178
S100A6	4.89608e-181	0.746710955482622	0.924	0.917	9.27318e-177
PPP1R15A	1.65112e-177	1.07225844502567	0.329	0.122	3.12722e-173
CLIC1	1.80294e-176	0.770589221762116	0.821	0.705	3.41476e-172
JUND	2.31608e-162	0.825674881533231	0.799	0.712	4.38666e-159
BHLHE40	1.00515e-152	1.0499925227973	0.344	0.143	1.90376e-148
MYL6	6.47816e-151	0.604280021438242	0.914	0.93	1.22696e-146
CD44	5.14171e-146	0.868607871753192	0.763	0.648	9.73839e-142
VIM	1.38171e-140	0.618498570485591	0.935	0.923	2.61696e-137
NCF1	1.08597e-136	1.02226467534449	0.379	0.179	2.05683e-131
ANXA1	1.97497e-125	0.850693563164574	0.776	0.676	3.74059e-121
IL32	2.04787e-124	0.521342879150785	0.954	0.947	3.87866e-120
SRGN	5.5029e-123	0.707311242787863	0.774	0.651	1.04225e-118
GZMK	2.20615e-114	0.921904995003586	0.398	0.188	4.17846e-110
TMA7	3.1961e-105	0.54956053491341	0.911	0.906	6.05342e-101
KLF6	8.30665e-96	0.851568576207759	0.709	0.599	1.57328e-91
HCST	1.98783e-94	0.59530562903369	0.866	0.802	3.76495e-90
ATP5ME	2.05337e-90	0.856746358416145	0.542	0.375	3.88908e-86
RHOC	1.43753e-89	0.780397518631258	0.31	0.147	2.72267e-85
ANXA2	2.52407e-89	0.718346970243276	0.565	0.39	4.78059e-85
ALOX5AP	1.38631e-88	0.909666335573508	0.555	0.406	2.62567e-84
MIF	9.44365e-87	0.601417656162187	0.873	0.861	1.78863e-82
CD99	9.11445e-81	0.511974859280127	0.822	0.773	1.72628e-76
EML4	1.48851e-79	0.786311643949377	0.584	0.45	2.81925e-75
TXN	3.17954e-78	0.774670933159351	0.516	0.359	6.02206e-74
KLRB1	3.64638e-74	0.977413077978222	0.414	0.245	6.90625e-70
UQCR11	5.1791e-74	0.572112592167913	0.798	0.752	9.80922e-71
PLP2	3.29723e-73	0.649845320496202	0.638	0.495	6.24495e-69
ACTN4	2.89034e-71	0.741292768361855	0.436	0.275	5.47431e-67
UBL5	4.69116e-69	0.619782540874859	0.749	0.686	8.88507e-65
OST4	1.76665e-68	0.538393510950646	0.832	0.811	3.34604e-64
CTSB	2.98239e-67	0.794502117310976	0.341	0.194	5.64865e-63
EMB	2.93115e-66	0.713561845591075	0.566	0.436	5.5516e-62
CYBA	1.73885e-65	0.428863788783969	0.898	0.886	3.29338e-61
CYTOR	1.89521e-65	0.902520833245138	0.322	0.177	3.58952e-61
C4orf48	2.52638e-65	0.790960051391136	0.383	0.232	4.78497e-61
PHTF2	1.3183e-64	0.726346071544894	0.315	0.172	2.49686e-60
RBPJ	1.08635e-62	0.837766105071756	0.285	0.153	2.05755e-57
ROMO1	1.16072e-61	0.736376752888892	0.491	0.352	2.19841e-57
TPM4	4.78281e-60	0.713832838623714	0.391	0.247	9.05864e-57
ATP5MD	6.20544e-60	0.681152508363371	0.633	0.528	1.17531e-55
FAM89B	3.41353e-59	0.730840557586404	0.336	0.196	6.46523e-55
LDHA	4.8036e-58	0.658422135302358	0.641	0.567	9.09801e-54
LCP1	1.58603e-56	0.499386027601587	0.764	0.739	3.00394e-52
HLA-C	7.61533e-56	0.259176850078782	0.974	0.988	1.44234e-51
POLR2L	2.16447e-54	0.67878732316025	0.598	0.491	4.0995e-50
COTL1	9.68631e-54	0.567776057666014	0.673	0.575	1.83459e-49
STK17B	1.01809e-53	0.63483670322197	0.635	0.542	1.92825e-49
NDUFA3	3.31595e-52	0.734882590169332	0.551	0.431	6.28041e-48
TMSB10	5.15706e-50	0.326655109071543	0.988	0.998	9.76748e-46
CD58	6.26484e-50	0.644991055105344	0.259	0.139	1.18656e-45
GLIPR2	4.79837e-49	0.650798579528529	0.337	0.205	9.08812e-45
PTPN7	1.98661e-48	0.696607392495673	0.348	0.218	3.76264e-44
PET100	9.46729e-48	0.705393926583082	0.447	0.316	1.7931e-43
PFN1	1.09357e-47	0.267389687406446	0.979	0.992	2.07122e-43
PTGER4	7.74908e-47	0.749538925829734	0.299	0.176	1.46767e-43
NDUFB1	1.07126e-45	0.730279359629154	0.439	0.317	2.02897e-41
JUNB	4.51376e-44	0.783415593082975	0.586	0.521	8.54907e-41
TIMP1	1.20809e-43	0.635325402378779	0.432	0.305	2.28813e-39
NFKBIA	2.381e-43	0.772310387871573	0.456	0.342	4.50961e-39
NDUFA1	1.19419e-42	0.553897092698621	0.652	0.573	2.2618e-38
COX6C	8.41828e-42	0.461089012004613	0.782	0.749	1.59442e-37
IFITM2	4.07691e-40	0.396171628283041	0.864	0.865	7.72167e-36
IQGAP1	6.20444e-41	0.568556238616594	0.563	0.46	1.17512e-35
APOBEC3G	2.6622e-38	0.649914493414424	0.39	0.264	5.04221e-34
CD74	8.66553e-35	0.393957625290373	0.827	0.817	1.64125e-30
CD40LG	6.83517e-34	0.661869511954418	0.364	0.249	1.29458e-30
KTN1	6.97006e-34	0.642339883553154	0.463	0.358	1.32013e-30
STK17A	7.63923e-34	0.606008374816318	0.548	0.467	1.44687e-29
AHNAK	1.25499e-33	0.482587013794483	0.76	0.69	2.37696e-29
CD96	2.14597e-33	0.648383343923234	0.5	0.412	4.06448e-29
CTSD	2.49961e-33	0.586941792517095	0.448	0.338	4.73427e-29
GPRIN3	4.89525e-33	0.664936708962791	0.302	0.193	9.2716e-29
CIB1	4.75003e-32	0.544174085060727	0.608	0.544	8.99656e-28
MYL12B	1.81033e-31	0.349564990876972	0.841	0.865	3.42876e-27
CD82	4.64981e-31	0.584632092152686	0.331	0.22	8.80674e-27
CORO1B	1.7975e-30	0.710483393308823	0.447	0.351	3.40447e-26
RGCC	7.66219e-28	0.704334476414067	0.433	0.336	1.45122e-24
SSR4	2.39212e-27	0.408618168945854	0.762	0.756	4.53068e-23
SLC38A2	6.87965e-26	0.679086055469383	0.353	0.251	1.303e-21
ELOB	4.52689e-26	0.467934820238261	0.71	0.686	8.57393e-22
IDS	4.20848e-24	0.546386993652227	0.454	0.361	7.97086e-20
PPIB	6.37306e-24	0.388287498642615	0.75	0.755	1.20706e-19
COX8A	8.10499e-24	0.482839564524985	0.642	0.603	1.53509e-19
HOPX	9.12468e-25	0.554434690122426	0.255	0.158	1.72822e-20
COX7A2	2.40294e-23	0.483312016465462	0.671	0.632	4.55117e-19
COX17	4.92185e-23	0.560726678832117	0.383	0.28	9.32198e-19
UBC	2.9194e-20	0.267452689586967	0.879	0.927	5.52935e-16
SENP7	4.46201e-20	0.595556903126418	0.267	0.178	8.45105e-16
PPP1R14B	1.1282e-19	0.613266749889741	0.315	0.224	2.13681e-15
NDUFB2	3.18703e-18	0.461732375046535	0.603	0.556	6.03624e-14
COX7B	5.44096e-18	0.501648395905189	0.528	0.457	1.03052e-13
SON	6.29412e-18	0.39523856839228	0.76	0.735	1.19211e-13
ARAP2	2.65913e-17	0.527191927282134	0.277	0.191	5.03639e-13
IFI27L2	6.20884e-17	0.506039418289812	0.32	0.229	1.17596e-12
PNP	5.76696e-16	0.495190570971581	0.312	0.223	1.09226e-11
PHPT1	7.70453e-16	0.584017453317131	0.334	0.247	1.45924e-11
KRTCAP2	6.32528e-15	0.416793094857996	0.677	0.653	1.19801e-10
PRNP	8.78145e-15	0.457965125643974	0.311	0.223	1.66321e-10
STOM	9.38654e-15	0.43873282960117	0.302	0.212	1.77781e-10
COX6A1	1.63271e-14	0.327827140249302	0.737	0.738	3.09235e-10
CCDC107	6.77626e-14	0.480427786352972	0.383	0.299	1.28342e-09
COPS9	5.10188e-14	0.484174066500046	0.464	0.387	9.66297e-09
CCDC167	6.32445e-13	0.505185498827778	0.264	0.186	1.19785e-08
SEC61G	6.96449e-13	0.500493223702148	0.514	0.451	1.31907e-08
NDUFS5	8.16584e-12	0.417188789161765	0.625	0.593	1.54661e-07
ITGB1	9.21683e-12	0.333766585990671	0.515	0.422	1.74567e-10
CD63	5.80104e-13	0.43547081300989	0.396	0.315	1.09872e-06
NDUFA13	1.12732e-10	0.380114733755482	0.669	0.655	2.13515e-06
SH2D2A	2.71482e-10	0.406993482447277	0.31	0.226	5.14186e-06
TNFSF10	8.18273e-10	0.513959455982951	0.325	0.249	1.54981e-05
LY6E	8.41078e-10	0.428394773364458	0.673	0.685	1.593e-05
ENO1	2.26855e-09	0.521824146167813	0.622	0.628	4.29664e-05
PSME2	2.39751e-09	0.411801652067705	0.636	0.63	4.54089e-05
MT-ND3	5.0569e-09	0.302930722972816	0.953	0.972	9.57777e-06
CD3D	1.03747e-08	0.271941992108911	0.858	0.884	0.000196498
REEP5	6.00855e-08	0.435059599125839	0.419	0.35	0.00113802
GNG2	2.44998e-07	0.430361344235161	0.446	0.38	0.00464027
NDUFA4	2.54271e-07	0.361499395408585	0.697	0.705	0.00481589
PTPN22	5.74458e-08	0.478783417442506	0.261	0.19	0.0108802
IL2RG	1.66753e-06	0.278527727779762	0.81	0.868	0.031583
PGK1	1.81392e-06	0.450078855317126	0.609	0.616	0.00343556
CCNL1	5.25257e-07	0.528756108189997	0.457	0.412	0.0994836
RESF1	7.62218e-06	0.451845994254285	0.606	0.588	0.144364
OCIAD2	1.0348e-05	0.440870932400054	0.448	0.395	0.019599
COX6B1	1.07275e-05	0.305836512418476	0.749	0.761	0.0203179
TANK	1.36077e-05	0.452244622911302	0.265	0.197	0.25773
RNF213	1.41614e-05	0.468637978180484	0.566	0.539	0.268216
CD53	1.57731e-05	0.325690368872246	0.625	0.614	0.298742
ITM2A	3.02969e-05	0.474217038338801	0.445	0.388	0.573823
TMEM258	0.000204731	0.411235741324225	0.586	0.565	3.87761
UQCRQ	0.000400967	0.418098505349365	0.465	0.414	0.759431
GNAS	0.00143132	0.277571290298544	0.71	0.755	27.1092
BLOC1S1	0.00197378	0.427525481978911	0.47	0.421	37.3834
ANXA5	0.00328754	0.405504367367063	0.383	0.321	62.2661
EPS15	0.0186099	0.402314083267548	0.329	0.269	352.471
SAT1	0.226356	0.557380076619444	0.406	0.366	4287.19
SEC61B	0.269968	0.379606470205812	0.556	0.537	5113.19
DAD1	0.690337	0.351469613686987	0.594	0.579	13075
HIF1A	1.09843	0.423343149390423	0.275	0.217	20804.3
DNAJC1	1.79938	0.367409673450652	0.272	0.212	34080.3
JPT1	2.77923	0.356947956339159	0.349	0.292	52638.6
TNFSF12	3.03865	0.400508492921903	0.371	0.32	57552
TMEM14C	11.6199	0.363262437541046	0.254	0.199	220080
SIT1	12.1264	0.321496295603952	0.441	0.389	22967.4
SYNE2	132.817	0.352489126746661	0.539	0.51	2.51556e+06
SURF4	209.704	0.340653968027798	0.278	0.223	3.9718e+06
TACC1	254.84	0.336151328155713	0.261	0.207	4.82667e+06
TRBC2	287.68	0.361297752731152	0.617	0.605	5.44866e+06
CD4	4.10294	0.344825866018377	0.361	0.308	7.77096e+06
SEM1	438.09	0.371821361448956	0.465	0.432	829743
MT2A	511.815	0.576264582716162	0.464	0.443	9.69378e+06
STK24	674.42	0.403397186627527	0.379	0.337	1.27735e+07
CCNH	759.492	0.440961810276988	0.318	0.274	1.43848e+07
MACF1	871.128	0.377492846689534	0.457	0.421	1.64992e+06
CCND2	2930.19	0.387421160061465	0.327	0.279	5.54979e+07
TAGLN2	5897.47	0.264742795261496	0.723	0.747	1.11698e+08
ELOC	8690.31	0.330542772876369	0.324	0.276	1.64594e+08
CTSC	950.858	0.304433661151031	0.469	0.427	1.80093e+08
GUK1	105.299	0.299760154987347	0.608	0.618	1.99436e+08
MT1X	11129.3	0.450577985962528	0.275	0.233	2.10789e+08
HLA-DRB1	14393.4	0.353674725411704	0.285	0.234	2.72611e+08
ATP5PF	19930.7	0.350913564644322	0.502	0.483	3.77487e+08
DYNLL1	21918.3	0.33897491479465	0.436	0.4	4.15133e+08
NAA38	31128.3	0.377412188659314	0.34	0.297	5.8957e+08
POMP	36765.5	0.350173945850585	0.387	0.349	6.96338e+08
DOCK8	40631.4	0.356304933153128	0.422	0.388	7.69559e+08
MICOS10	44941.3	0.345494431982712	0.519	0.507	8.51188e+08
RABGAP1L	49470.8	0.334481710743929	0.321	0.276	9.36978e+07
GLIPR1	142187	0.357634314377027	0.362	0.324	2.69303e+09
ANKRD12	256035	0.285999759647045	0.626	0.632	4.84931e+09
HIST1H4C	367249	0.340878862987933	0.542	0.537	6.95569e+09
PARP8	401565	0.382369326527288	0.381	0.351	7.60564e+09
ATP2B4	680117	0.339688052610038	0.305	0.264	0.000128814102425503
TSPO	1.33657e+06	0.29092292538176	0.551	0.549	0.000253145564418802
SH3GLB1	1.98347e+06	0.333751456411884	0.271	0.23	0.000375669878255589
DDX21	3.18677e+06	0.367325875691711	0.293	0.258	0.000603574896027395
THEMIS	3.33842e+06	0.331228473684177	0.332	0.295	0.00063229647946515
MZT2A	352910	0.299132318999095	0.516	0.509	0.000668410853092263
PAFAH1B1	379490	0.310315686106506	0.324	0.285	0.000718754719326476
TMEM173	4.12011e+06	0.309628973290743	0.331	0.295	0.000780349531052996
CDC42EP3	771152	0.306021311718733	0.298	0.26	0.00146056244038425
MAP4	2.17367e+07	0.280787546657967	0.278	0.24	0.00411692515399471
TMEM50A	3.45634e+07	0.286186331710389	0.483	0.476	0.00654629938567421
CDK17	3.93352e+07	0.373162196812776	0.251	0.217	0.00745008528507954
PCNX1	3.99044e+07	0.392670615350513	0.26	0.228	0.00755789540275872
ATP5MF	5.82218e+07	0.293947157898002	0.526	0.527	0.0110272047817574
IFI16	9.04308e+07	0.359939329836092	0.341	0.316	0.0171275898044084
CAST	1.04188e+08	0.304864472087434	0.488	0.468	0.0197332212716701
ADGRE5	1.16286e+08	0.359028158541453	0.411	0.396	0.0220246305026737
TM9SF2	1.67367e+08	0.272930003106796	0.365	0.337	0.0316992264864033
BAX	2.33415e+08	0.398873320536888	0.437	0.424	0.044208836986523
TMCO1	2.64637e+08	0.301814580261629	0.293	0.264	0.0501222424161927
TPI1	2.85189e+08	0.408838980812038	0.569	0.606	0.0540147485366953
ANAPC11	4.57115e+08	0.316984010716642	0.38	0.358	0.0865775146546171
ETFB	5.3859e+08	0.279133261310112	0.277	0.247	0.102008943277802
IDH2	5.5254e+08	0.265757194003712	0.314	0.281	0.104650998043188
AKAP9	7.76041e+08	0.302552538699156	0.321	0.292	0.146982241105289
SYNRG	1.03086e+09	0.323696415441678	0.366	0.345	0.195245322191838
C17orf49	1.13832e+09	0.34543536878034	0.368	0.351	0.215598595859354
FNBP1	1.2173e+09	0.319294381855536	0.447	0.438	0.230556488665044
ZNHIT1	1.51193e+09	0.339339292606539	0.311	0.284	0.286358989628331
FKBP11	1.55173e+09	0.271922228764288	0.275	0.246	0.293897173699344
LEPROTL1	1.70047e+09	0.269358299109999	0.562	0.566	0.322068087857009
VDAC1	1.80387e+09	0.269624315493916	0.279	0.251	0.341652382662032
TEX264	2.25988e+09	0.282615060508682	0.288	0.263	0.428022090528152
DIAPH1	2.27334e+08	0.28409120538026	0.377	0.358	0.430569764621938
TMEM160	2.83972e+09	0.331055443801226	0.303	0.279	0.53784316980135
SPCS3	3.36713e+08	0.274504044859494	0.336	0.314	0.637733616201981
DDX3X	3.46863e+08	0.278163442493137	0.336	0.315	0.65695767117696
CSTB	3.89479e+09	0.260027332609367	0.536	0.544	0.737673423335678
RORA	4.33619e+09	0.275907051038883	0.416	0.4	0.821274396366561
ATP5IF1	4.66973e+09	0.2930803191076	0.551	0.571	0.884447216160173
MIER1	4.7454e+09	0.28180479225758	0.32	0.295	0.89877843136218
SEC62	5.26167e+09	0.270975314131553	0.438	0.431	0.996560855710035
DRAP1	6.5634e+09	0.26499665726975	0.522	0.535	1
TMEM238	6.80257e+09	0.283581254459286	0.315	0.294	1
JMJD1C	7.83802e+09	0.318142470770385	0.28	0.259	1
PSMB3	8.27151e+09	0.275078513919988	0.441	0.435	1
MCL1	0.000164380291311387	0.303891370452291	0.529	0.544	1
SP140	0.000167427075255254	0.28436325488618	0.25	0.227	1
NOP10	0.000180302289461133	0.304846735317645	0.405	0.395	1
NDUFA6	0.000215383250134395	0.260106717304571	0.347	0.329	1
SNRPB	0.000240317322777101	0.260511965428766	0.413	0.4	1
SP110	0.000269652520444523	0.274089430711566	0.369	0.352	1
TUBA1A	0.000275532195703861	0.360914852415351	0.348	0.343	1
DYNLRB1	0.000279781191509563	0.282549263298289	0.368	0.356	1
NDUFB7	0.000317787805583803	0.277360900391382	0.41	0.404	1
DHRS7	0.000342761283247513	0.262243153215929	0.432	0.425	1
PSMB2	0.000476060713107775	0.262517163247835	0.292	0.27	1
DEK	0.000505626532312652	0.309604461097603	0.425	0.423	1
TRAPPC6A	0.000834596049541209	0.251248491799697	0.317	0.305	1
MICOS13	0.000944376549145174	0.26178154051162	0.363	0.352	1
CAB39	0.00108807301946742	0.254264995467145	0.26	0.24	1
NR3C1	0.00116494384368901	0.309497133733234	0.329	0.316	1
NUCKS1	0.00209894156198366	0.258315231043456	0.39	0.381	1
USP34	0.0026160494848577	0.283090105136152	0.277	0.261	1
BDP1	0.00285591609052394	0.25473968779424	0.259	0.244	1
TRAC	0.00933017269266742	0.261588715447724	0.387	0.391	1

## Sheet: T cells - C5 DEG
T cells - C5 DEG
gene	p_val	avg_log2FC	pct.1	pct.2	p_val_adj
NKG7	0	2.743064529197	1	0.243	0
GZMB	0	2.69635482264977	0.821	0.094	0
GZMH	0	2.63175164166716	0.968	0.167	0
FGFBP2	0	2.61525667677314	0.751	0.078	0
GNLY	0	2.56217432292332	0.876	0.134	0
TRBV7-6	0	2.28053890890766	0.392	0.059	0
PRF1	0	2.2396788926058	0.902	0.241	0
CD8A	0	2.2225701570157	0.845	0.161	0
CX3CR1	0	2.19266528757419	0.717	0.087	0
KLRD1	0	2.06005800941592	0.753	0.115	0
CST7	0	2.0397486941472	0.99	0.321	0
CCL5	0	1.93394190591443	1	0.324	0
PLEK	0	1.9235930953249	0.752	0.135	0
EFHD2	0	1.86458499087211	0.873	0.304	0
ZEB2	0	1.77041817383793	0.619	0.095	0
TRAV12-2	0	1.767917115269	0.379	0.077	0
CD8B	0	1.7634522117767	0.723	0.148	0
ADGRG1	0	1.70632168500871	0.51	0.049	0
CTSW	0	1.60727526910161	0.833	0.295	0
TBX21	0	1.5533300184896	0.551	0.1	0
KLRK1	0	1.519530090976	0.713	0.173	0
S1PR5	0	1.49382735741173	0.472	0.062	0
CMC1	0	1.48938101355858	0.64	0.222	0
GZMA	0	1.46466675605889	0.948	0.31	0
FCGR3A	0	1.4276959257261	0.346	0.04	0
TRGV2	0	1.42605719206479	0.323	0.047	0
TGFBR3	0	1.38138383744283	0.53	0.13	0
FGR	0	1.35684723749387	0.426	0.058	0
KLRG1	0	1.34676350993786	0.722	0.266	0
CCL4	0	1.29948605815622	0.59	0.114	0
FCRL6	0	1.29567564115233	0.406	0.061	0
SPON2	0	1.28745040184766	0.291	0.041	0
AOAH	0	1.25257568638669	0.458	0.106	0
GZMM	0	1.25016120089597	0.853	0.457	0
C12orf75	0	1.24792533442357	0.647	0.236	0
HLA-DPB1	0	1.24791645753378	0.717	0.292	0
KLRC4	0	1.21620154286251	0.398	0.087	0
PRSS23	0	1.21437143678899	0.316	0.026	0
ADRB2	0	1.17604593258874	0.372	0.062	0
MATK	0	1.15782304373796	0.48	0.125	0
TPST2	0	1.10494881134376	0.546	0.21	0
HLA-DPA1	0	1.10447923160299	0.641	0.262	0
ABI3	0	1.09798459885035	0.407	0.108	0
CTSC	0	1.09334207139318	0.769	0.397	0
CLIC3	0	1.07868867331065	0.296	0.063	0
C1orf21	0	1.06545010354582	0.305	0.044	0
EOMES	0	1.05614311791884	0.372	0.089	0
PTGDR	0	1.02960116077492	0.364	0.089	0
HLA-DRB1	0	0.992872980592433	0.559	0.206	0
TTC38	0	0.910704907062676	0.25	0.039	0
SLAMF7	0	0.904550971585318	0.307	0.066	0
HLA-C	0	0.677160313132476	0.999	0.986	0
PFN1	0	0.619106295002438	0.999	0.99	0
B2M	0	0.379336526147102	1	0.999	0
CD81	1.74948e-281	0.907291879462933	0.855	0.582	3.31351e-277
HCST	2.3302e-279	0.804295453100858	0.952	0.793	4.4134e-275
ITGB2	6.44538e-273	0.860179603509482	0.895	0.707	1.22075e-268
ABHD17A	1.97246e-265	0.95621712386135	0.791	0.517	3.73584e-261
LITAF	6.25283e-263	0.945506672417372	0.805	0.527	1.18429e-258
APMAP	2.77096e-260	0.979376766771914	0.525	0.214	5.24819e-255
LAIR2	2.33276e-251	0.962608861050139	0.253	0.054	4.41825e-247
CYBA	6.41558e-250	0.663479590369025	0.966	0.879	1.21511e-245
RAP1B	3.7957e-249	0.872549619747214	0.857	0.645	7.18906e-245
SLC9A3R1	1.78553e-246	0.868587291265547	0.853	0.609	3.38179e-242
SAMD3	4.87148e-244	0.931844144950172	0.586	0.263	9.22658e-240
MYO1F	5.1408e-234	0.933009520875283	0.492	0.198	9.73667e-230
APOBEC3G	4.34509e-227	0.954350236531682	0.553	0.249	8.22959e-223
RASSF1	8.14118e-223	0.943530665348453	0.468	0.186	1.54194e-218
HLA-A	9.16868e-219	0.363259322367139	0.999	0.994	1.73655e-214
FLNA	1.19271e-216	0.912930574329505	0.796	0.554	2.259e-212
SRGN	1.42294e-214	0.708826658923412	0.875	0.642	2.69505e-210
LPCAT1	6.02909e-211	0.864254590249125	0.304	0.088	1.14191e-206
GAB3	1.30463e-207	0.803237252652045	0.256	0.065	2.47096e-203
GSTP1	4.75914e-205	0.880729474186632	0.654	0.356	9.01381e-201
SYNE1	6.51032e-202	0.938001350811523	0.622	0.337	1.23305e-197
HOPX	1.31966e-200	0.901859657841848	0.403	0.144	2.49944e-196
PYHIN1	2.28537e-192	0.898371932338487	0.503	0.227	4.3285e-188
CD99	5.64846e-189	0.643944008449224	0.921	0.764	1.06982e-184
PLEKHF1	9.6044e-186	0.882851545013614	0.348	0.124	1.81907e-181
PTPRC	9.40641e-185	0.485458989916388	0.987	0.955	1.78157e-180
HLA-B	7.44154e-181	0.311115960553167	0.999	0.996	1.40943e-176
CHST12	5.35753e-165	0.805345092810834	0.368	0.143	1.01472e-160
RUNX3	2.95683e-157	0.784820504890691	0.367	0.145	5.60024e-154
STOM	4.27882e-153	0.767444405685782	0.442	0.198	8.10409e-149
ID2	7.07531e-153	0.825017259347383	0.394	0.164	1.34006e-148
ARPC2	1.29677e-151	0.565657342278985	0.928	0.817	2.45609e-147
CLIC1	1.80962e-150	0.599807908555468	0.88	0.699	3.42742e-146
MYBL1	7.90529e-149	0.788131233130845	0.382	0.159	1.49726e-145
ZBTB38	6.09922e-148	0.816294759066558	0.537	0.287	1.15519e-143
ITGAL	2.74925e-147	0.835210853786842	0.527	0.286	5.20709e-144
LYAR	1.38455e-136	0.7292698694714	0.419	0.188	2.62234e-134
ARPC5L	4.18753e-135	0.748313776158455	0.576	0.334	7.93118e-131
CFL1	2.43012e-132	0.443124479717604	0.99	0.962	4.60265e-128
MT-CO1	3.15718e-127	0.283213471039971	0.998	0.996	5.9797e-123
PAXX	5.59573e-126	0.701300560603688	0.667	0.441	1.05983e-121
PTP4A2	2.92053e-125	0.639757843802255	0.81	0.636	5.53148e-121
MYO1G	4.36798e-122	0.728708542857675	0.588	0.363	8.27295e-118
PPP1CA	1.23515e-119	0.606926432760992	0.807	0.643	2.33938e-114
VCL	1.17268e-117	0.748255289486812	0.286	0.114	2.22106e-113
SH2D2A	2.96079e-113	0.732632192616999	0.424	0.215	5.60773e-108
LSP1	6.91745e-112	0.504209155277447	0.9	0.779	1.31016e-107
CEP78	5.76904e-110	0.722963423872866	0.278	0.11	1.09266e-105
ARHGAP26	1.11249e-103	0.600386431103447	0.251	0.094	2.10705e-99
PLAAT4	2.98578e-99	0.529715999959316	0.863	0.727	5.65506e-95
MSN	2.48735e-97	0.572052304944869	0.771	0.616	4.71104e-93
ACTN4	1.12623e-96	0.639561206003547	0.481	0.272	2.13309e-92
SSBP4	5.71462e-93	0.632809190407798	0.557	0.353	1.08235e-88
TSEN54	2.26186e-90	0.638719263450621	0.389	0.201	4.28396e-86
LCP1	1.06517e-89	0.495261340917577	0.858	0.73	2.01742e-85
IFITM2	5.18965e-89	0.46301093354632	0.929	0.858	9.82919e-85
MT2A	3.50304e-87	0.564171467402753	0.636	0.426	6.63475e-83
GNG2	3.64923e-87	0.640480105133465	0.564	0.368	6.91163e-83
ATP2B4	5.59352e-86	0.608407043595638	0.445	0.25	1.05941e-81
TLN1	6.38101e-86	0.630758020881796	0.61	0.423	1.20856e-82
SPN	6.57225e-86	0.653773637800455	0.588	0.406	1.24478e-81
RHOC	3.17242e-84	0.58051186949153	0.32	0.148	6.00856e-80
CALM1	5.71565e-84	0.359020804665078	0.981	0.942	1.08254e-79
IL32	6.317e-84	0.287385272947458	0.98	0.945	1.19644e-79
TGFB1	7.25766e-84	0.510462865151553	0.819	0.687	1.3746e-79
ARL4C	1.26085e-83	0.489036300418722	0.841	0.727	2.38804e-79
CLEC2B	3.16293e-83	0.593676015172306	0.597	0.403	5.99059e-79
ARHGAP25	8.92695e-81	0.6567193445216	0.457	0.271	1.69076e-76
ACTB	2.79679e-79	0.396433596259237	0.999	0.997	5.29712e-76
YWHAQ	7.21586e-79	0.609880111203517	0.597	0.417	1.36668e-74
MBP	8.15152e-78	0.57420715002108	0.627	0.447	1.5439e-74
IKZF3	1.66255e-75	0.58955555690332	0.478	0.291	3.14888e-71
CD63	4.46167e-74	0.55264993306758	0.494	0.305	8.4504e-70
CD74	1.39884e-72	0.45110267819521	0.902	0.809	2.6494e-68
RAB27A	8.88459e-72	0.596198555391883	0.309	0.154	1.68274e-67
SASH3	2.37511e-69	0.596630350616749	0.487	0.314	4.49845e-65
PRKCB	3.95553e-67	0.571075308392171	0.475	0.301	7.49178e-63
BIN2	5.85786e-68	0.514992499014844	0.687	0.529	1.10948e-63
CISD3	1.19668e-66	0.584567125068595	0.334	0.178	2.26651e-62
RAB29	1.74092e-64	0.568825100412494	0.356	0.199	3.2973e-60
SH2D1A	2.62097e-63	0.550737451041748	0.394	0.229	4.96412e-59
SYNE2	1.7895e-61	0.484374890241795	0.667	0.498	3.38932e-57
AKNA	2.40481e-60	0.554138830703365	0.558	0.396	4.5547e-56
G6PD	8.37067e-60	0.525556203577961	0.255	0.122	1.58541e-55
MIDN	1.04405e-59	0.554826367742939	0.274	0.137	1.97743e-55
SYTL3	1.43107e-60	0.556726354672972	0.27	0.133	2.71044e-55
DIP2A	1.73444e-59	0.587455449155558	0.36	0.209	3.28503e-54
FYN	2.44749e-57	0.475680625713473	0.714	0.571	4.63556e-53
DBI	1.83031e-56	0.478589691473829	0.602	0.448	3.46661e-52
S100A4	2.67276e-57	0.262019062844599	0.973	0.849	5.06222e-52
AHNAK	5.86541e-56	0.36869728376555	0.839	0.683	1.11091e-51
BATF	9.88927e-56	0.507706889248868	0.313	0.169	1.87303e-51
C5orf56	1.58879e-57	0.544999065637169	0.456	0.296	3.00916e-51
MYL6	6.90748e-54	0.284372066751273	0.964	0.925	1.30828e-49
GPR65	9.08485e-53	0.518794635470408	0.325	0.18	1.72067e-48
CAP1	5.18685e-51	0.443535077773429	0.717	0.599	9.8239e-47
MAPK1	4.17483e-51	0.497057513152288	0.4	0.252	7.90713e-46
PSMB9	3.06262e-49	0.389800176257923	0.815	0.71	5.80061e-45
CDC42EP3	5.88007e-49	0.511826039106339	0.4	0.25	1.11368e-44
IDH2	3.61187e-48	0.498942314870297	0.42	0.27	6.84089e-44
PTPN4	4.40331e-48	0.499846859148266	0.439	0.287	8.33987e-45
IL2RB	9.73113e-49	0.460393537544481	0.309	0.171	1.84308e-43
PPP1R18	1.11847e-47	0.466146387844302	0.623	0.486	2.11838e-43
ARL6IP1	3.78459e-47	0.458126442416011	0.591	0.453	7.16802e-43
SEPTIN7	8.55517e-47	0.416503415071309	0.746	0.635	1.62035e-42
STK10	1.42594e-46	0.477437132907107	0.565	0.42	2.70073e-42
RNF213	1.73241e-46	0.430836205572785	0.662	0.529	3.28119e-42
RAB37	2.08836e-46	0.490760558857749	0.251	0.13	3.95536e-42
KLRB1	4.87986e-46	0.633514810246092	0.401	0.248	9.24245e-42
RAB9A	5.96846e-45	0.498136383744554	0.256	0.135	1.13043e-40
IRF1	6.2026e-45	0.478922354489896	0.641	0.497	1.17477e-40
DNAJC1	8.96965e-43	0.467118619286613	0.345	0.205	1.69885e-38
GBP5	9.46764e-42	0.421416756813862	0.48	0.32	1.79317e-37
GUK1	1.49233e-41	0.390153472359787	0.725	0.606	2.82648e-37
RORA	9.26132e-42	0.455789272329376	0.536	0.388	1.75409e-36
SLC20A1	1.73183e-40	0.470211887675286	0.294	0.169	3.28008e-36
EMP3	2.42297e-40	0.294271307727745	0.938	0.86	4.58911e-36
CDK2AP2	8.97196e-40	0.483002033953952	0.446	0.305	1.69929e-35
PDIA3	1.8821e-38	0.409984337699884	0.731	0.631	3.56469e-34
SRPK2	2.65126e-38	0.458234793836562	0.433	0.296	5.02148e-34
DOK2	4.17837e-38	0.449776185581674	0.49	0.348	7.91384e-34
ACAA2	8.76688e-38	0.509172700601276	0.327	0.204	1.66045e-34
SLAMF6	2.35692e-37	0.441180577712391	0.301	0.176	4.46401e-33
PPP2R5C	5.10792e-37	0.480331964591267	0.528	0.392	9.6744e-33
ANXA1	5.65815e-37	0.278322231762381	0.815	0.673	1.07165e-32
APOBEC3C	1.14322e-36	0.433982531143659	0.254	0.14	2.16525e-32
UBB	1.32458e-36	0.355831494053364	0.81	0.716	2.50875e-33
ARAP2	8.83524e-36	0.451707794135758	0.313	0.188	1.67339e-31
ZBTB7A	9.59395e-36	0.469108870353038	0.423	0.291	1.81709e-31
ANXA2	2.33967e-36	0.322176023371511	0.558	0.392	4.43134e-32
NFATC2	4.05773e-35	0.456857122359488	0.435	0.303	7.68534e-31
IQGAP1	4.82181e-35	0.420589942731868	0.58	0.459	9.13251e-31
TIGIT	8.10423e-35	0.397640767285032	0.25	0.134	1.53494e-30
YWHAZ	3.31412e-34	0.300637108508993	0.887	0.832	6.27694e-30
CDKN2D	4.18098e-34	0.4527369051607	0.424	0.293	7.91878e-31
IGF2R	4.92327e-34	0.466215545109998	0.369	0.242	9.32468e-30
PTPRCAP	5.72632e-34	0.253994901900424	0.952	0.918	1.08457e-29
PTPN18	1.44036e-33	0.469465972598904	0.322	0.203	2.72805e-29
MYL12B	3.61895e-33	0.27511929519185	0.92	0.857	6.85428e-29
PXN	9.18228e-33	0.462173382441476	0.398	0.272	1.73912e-28
ITCH	4.85816e-32	0.449155445909999	0.256	0.146	9.20135e-28
CTSD	2.21092e-31	0.392327455723626	0.468	0.337	4.18749e-27
ANXA6	4.67814e-31	0.343997069647406	0.735	0.638	8.8604e-27
PTPN22	6.81123e-31	0.411746297794545	0.304	0.186	1.29005e-26
PRKCH	2.04372e-30	0.411663767718	0.572	0.451	3.8708e-27
CYTOR	3.03537e-30	0.289413130355649	0.305	0.18	5.74899e-26
GNAI2	5.63827e-30	0.333253517833274	0.789	0.702	1.06789e-25
PLAC8	3.48874e-29	0.479177652172782	0.388	0.265	6.60767e-25
PPIB	3.91275e-29	0.29481310866898	0.833	0.746	7.41075e-25
HLA-F	2.24478e-27	0.344399701974203	0.72	0.626	4.25162e-23
EZR	2.29802e-27	0.401678968622587	0.591	0.483	4.35246e-23
CCDC88C	3.07444e-26	0.388030429108793	0.455	0.333	5.823e-22
SUPT4H1	7.52705e-26	0.428771021558983	0.382	0.267	1.42562e-21
PYCARD	1.30455e-25	0.391133123028026	0.386	0.268	2.47081e-21
UTRN	1.5912e-25	0.410118435408636	0.459	0.339	3.01373e-21
NFATC3	1.77675e-25	0.408806266764752	0.379	0.262	3.36516e-21
CYTH4	1.92954e-25	0.403225591842215	0.266	0.162	3.65455e-21
NDUFB7	2.63314e-25	0.381275558144798	0.51	0.393	4.98717e-21
GNPTAB	4.79474e-25	0.426620216316763	0.267	0.164	9.08123e-21
FAM49B	5.25993e-25	0.403614112905066	0.428	0.308	9.9623e-21
THEMIS	5.56823e-25	0.446928474383453	0.396	0.288	1.05462e-20
DHRS7	6.28652e-25	0.357539144934615	0.534	0.415	1.19067e-20
CALR	8.14792e-26	0.407329940374886	0.684	0.6	1.54322e-21
ITGB7	1.78798e-24	0.385255726647338	0.505	0.389	3.38644e-20
DIAPH1	2.05049e-24	0.387753697803772	0.464	0.349	3.88362e-20
BTN3A2	2.29311e-24	0.40081284358215	0.464	0.348	4.34315e-20
PRDM1	3.61509e-24	0.371647250260541	0.296	0.186	6.84697e-20
TNFRSF1A	3.61743e-24	0.411023130396998	0.268	0.166	6.85141e-20
CAPN2	4.23962e-24	0.383802761100183	0.48	0.361	8.02985e-20
ADGRE5	2.16089e-23	0.374908596276865	0.503	0.387	4.09273e-19
ARPC3	9.27871e-22	0.255447646002807	0.879	0.811	1.75739e-17
ARRB2	4.6055e-21	0.376432130856207	0.517	0.409	8.72282e-17
BSG	5.73058e-21	0.359766204685819	0.513	0.401	1.08537e-16
MIEN1	1.23076e-20	0.399268610459153	0.341	0.238	2.33107e-16
BZW1	2.84613e-21	0.351487055989503	0.501	0.39	5.39057e-16
IER2	3.68523e-20	0.358022176171161	0.506	0.395	6.97982e-16
RHOA	9.06961e-20	0.274010529914444	0.824	0.777	1.71778e-15
FBXW5	1.46603e-18	0.352812038970772	0.383	0.277	2.77666e-14
TPM3	4.52095e-18	0.263190103330622	0.845	0.785	8.56268e-14
RNF167	4.19011e-18	0.385528912982303	0.468	0.371	7.93608e-13
CD53	7.15238e-18	0.285443473644833	0.698	0.606	1.35466e-12
FKBP11	1.23233e-16	0.377618722552536	0.341	0.24	2.33404e-14
STAT4	2.96098e-16	0.336491943456785	0.418	0.311	5.60809e-12
RABGAP1L	4.63143e-16	0.321195346927356	0.377	0.271	8.77194e-12
SRSF9	5.54805e-16	0.320869072869761	0.58	0.481	1.0508e-11
SIPA1	2.02003e-15	0.368247672028376	0.329	0.232	3.82593e-12
PIP4K2A	4.08561e-15	0.332401353106154	0.451	0.349	7.73815e-11
CD3G	1.29429e-14	0.262183214505221	0.779	0.716	2.45138e-10
CYB561D2	1.66426e-15	0.364078522128393	0.271	0.182	3.1521e-10
PSMA6	1.06135e-13	0.314807765305755	0.493	0.399	2.0102e-09
FMNL1	1.1632e-13	0.323991281902939	0.54	0.449	2.20311e-10
REL	1.34406e-13	0.317601330340908	0.266	0.177	2.54564e-09
RASAL3	2.50414e-13	0.345474937125681	0.476	0.38	4.74284e-09
CFLAR	8.50363e-13	0.316142791537086	0.481	0.383	1.61059e-08
PARP15	1.38952e-12	0.323331621388964	0.26	0.172	2.63175e-08
WDR1	1.41913e-12	0.332385199376111	0.592	0.511	2.68783e-08
IQGAP2	1.60256e-12	0.337065899440909	0.407	0.311	3.03524e-08
ARF6	2.04063e-12	0.303220457994011	0.603	0.519	3.86495e-09
HSP90B1	2.27548e-12	0.284260997449112	0.68	0.598	4.30975e-08
OSTF1	2.80582e-12	0.308848024828119	0.506	0.419	5.31422e-08
POMP	7.69629e-12	0.312310523015262	0.441	0.343	1.45768e-07
MXD4	1.74464e-11	0.32931166071159	0.279	0.194	3.30436e-07
PSMB8	3.17406e-11	0.269608036847687	0.681	0.6	6.01167e-07
PSMB10	5.24536e-11	0.286597303344429	0.635	0.556	9.93471e-07
CCDC12	1.00899e-10	0.333306287837905	0.318	0.232	1.91103e-06
MACF1	1.27476e-10	0.326421800829624	0.502	0.417	2.4144e-06
UBE2F	3.34997e-10	0.320673781284072	0.283	0.2	6.34483e-06
SUN2	9.3036e-10	0.254017180027669	0.701	0.636	1.7621e-05
IDS	1.14339e-09	0.277548509405844	0.454	0.362	2.16559e-05
SACM1L	2.93494e-09	0.333174061120833	0.269	0.19	5.55877e-05
SCP2	3.21596e-09	0.322539128411546	0.407	0.322	6.09103e-05
VASP	4.78358e-09	0.310915888289478	0.354	0.268	9.0601e-05
CAPNS1	1.10537e-08	0.280586020187129	0.516	0.427	0.000209357
ARPC4	1.24748e-08	0.289441478789394	0.56	0.479	0.000236273
SELENOT	1.76083e-08	0.308085592853248	0.403	0.319	0.000333502
TAP2	1.84987e-08	0.298523516764799	0.402	0.313	0.000350365
TNFRSF1B	2.72983e-08	0.289354560528423	0.34	0.252	0.00051703
RALGDS	3.20896e-09	0.323787779213745	0.264	0.188	6.07777e-05
RAP2B	6.47162e-08	0.33843423010838	0.261	0.185	0.00122573
CCDC107	1.12795e-07	0.272799766010617	0.387	0.299	0.00213635
IFI16	1.86257e-07	0.285375980753046	0.398	0.311	0.00352771
PIK3R5	2.76828e-07	0.318430795348969	0.275	0.197	0.00524313
TRAPPC10	2.92225e-07	0.278309235373439	0.301	0.22	0.00553474
ARIH2	4.11545e-07	0.298621149301424	0.311	0.232	7.79467e-05
RNF166	9.22623e-07	0.312900087801133	0.328	0.248	0.0174745
P4HB	9.63765e-07	0.27754240819487	0.492	0.409	0.0182537
TAOK3	9.79708e-07	0.323800689413439	0.372	0.289	0.0185557
HSPA5	1.5745e-06	0.309276203921914	0.487	0.407	0.00298211
BLOC1S1	2.25324e-05	0.25932471309339	0.497	0.418	0.426764
MFSD10	5.04514e-05	0.329293457999892	0.308	0.234	0.955549
ADAM8	5.59707e-07	0.270691995796961	0.259	0.187	1.06008
ARHGAP30	6.95509e-05	0.299964233376421	0.524	0.46	1.31729
AC004687.1	7.87537e-05	0.282366559302295	0.289	0.214	1.4916
IFI27L2	8.98015e-05	0.252208478724983	0.309	0.231	1.70084
UHMK1	9.74372e-05	0.304191449116113	0.349	0.275	1.84546
CLEC2D	0.000184877	0.261380762702289	0.489	0.41	3.50156
HSPB11	0.000205858	0.276401448000213	0.286	0.212	3.89895
PPP3CC	0.000240114	0.253758970103184	0.409	0.329	4.54776
DGKZ	0.000773368	0.270453597318625	0.478	0.402	14.6476
PRELID1	0.000779135	0.264005922493984	0.535	0.468	14.7568
PTGER4	0.000798704	0.262885344618438	0.252	0.182	15.1275
BTN3A1	0.000120208	0.323395493241507	0.302	0.233	22.7674
RAB1B	0.000130697	0.267719792602259	0.361	0.286	24.754
MTPN	0.00131109	0.26283332988895	0.407	0.335	24.832
CANX	0.00393003	0.258327065096501	0.468	0.397	74.4347
TMED9	0.00494071	0.274520188253183	0.372	0.302	93.577
VAMP5	0.00622366	0.265140076150855	0.386	0.312	117.876
CYC1	0.0237466	0.291703388210126	0.292	0.226	449.76
INPP5D	0.00600257	0.260119873450011	0.297	0.229	1136.89
PDIA6	0.0791919	0.252298562316076	0.396	0.327	1499.89
APOL6	2.13721	0.258126112157776	0.282	0.219	40478.8
HERPUD1	8.46499	0.258732924132853	0.303	0.242	1603.27
ETFA	9.75038	0.253791301736185	0.267	0.207	184672
KLF13	10.6312	0.252135187269038	0.418	0.357	201354
DSTN	11.8081	0.275619759133549	0.381	0.319	223645
PPP6R1	14.1782	0.251433097997588	0.342	0.279	268534

## Sheet: T cells - C6 DEG
T cells - C6 DEG
gene	p_val	avg_log2FC	pct.1	pct.2	p_val_adj
FOXP3	0	2.63772480209758	0.611	0.01	0
IKZF2	0	1.67024200602473	0.464	0.043	0
IL2RA	0	1.66313508641106	0.392	0.047	0
RTKN2	0	1.65341536598948	0.337	0.025	0
CTLA4	0	1.61461485397345	0.432	0.057	0
STAM	0	1.27012986050535	0.429	0.084	0
F5	1.51646e-290	1.00859574552081	0.257	0.033	2.87217e-286
TIGIT	5.41376e-247	1.41545126175161	0.476	0.128	1.02537e-242
NCF4	6.78938e-243	0.966864456183254	0.281	0.046	1.28591e-238
CCR4	1.05593e-215	1.1025891836512	0.316	0.065	1.99994e-210
LGALS3	2.25392e-185	1.1801657876367	0.332	0.079	4.26893e-181
SHMT2	6.88731e-164	1.11053945458991	0.445	0.149	1.30446e-159
IL32	1.24374e-160	0.975294385616342	0.989	0.946	2.35564e-157
TTN	3.40962e-148	1.01230785857272	0.312	0.081	6.45782e-144
TNFRSF1B	3.38231e-140	1.15952766371694	0.551	0.245	6.4061e-136
TBC1D4	5.90089e-129	0.977752927608245	0.285	0.077	1.11763e-124
FCRL3	7.93014e-113	0.816308636551037	0.259	0.068	1.50197e-108
TNFRSF4	2.05017e-97	1.44803514708358	0.322	0.112	3.88303e-93
GBP5	5.19816e-91	0.98555909927364	0.589	0.322	9.84532e-87
S100A4	6.37596e-91	0.705097522791572	0.971	0.855	1.20761e-87
IL10RA	1.79509e-90	0.895199225305759	0.728	0.482	3.39989e-86
MIR4435-2HG	1.72161e-86	0.881476552411111	0.279	0.091	3.26073e-82
USP15	5.81486e-70	0.845225102890138	0.644	0.415	1.10133e-66
CASK	7.38204e-63	0.706234834292216	0.363	0.161	1.39816e-58
CD27	2.75526e-62	0.66213808891426	0.718	0.482	5.21847e-58
LFNG	5.29482e-60	0.772210555589962	0.438	0.223	1.00284e-55
HLA-DRB1	5.40582e-57	0.870812733359644	0.445	0.228	1.02386e-52
CYTOR	1.62161e-54	0.800472904783836	0.382	0.182	3.07132e-50
S100A10	5.8006e-52	0.534566558747574	0.918	0.814	1.09863e-47
BIRC3	2.61896e-45	0.713656356369143	0.465	0.263	4.96031e-42
FCMR	1.08461e-44	0.639300831759759	0.713	0.538	2.05426e-40
PBXIP1	2.60831e-44	0.651083829020286	0.618	0.422	4.94014e-40
CARD16	3.71768e-41	0.695666954947375	0.553	0.359	7.04129e-37
ARID5B	7.88308e-41	0.637024569746369	0.46	0.266	1.49306e-36
CORO1B	2.05805e-39	0.763421636027074	0.537	0.352	3.89795e-35
GBP2	4.60025e-39	0.719172897915572	0.51	0.323	8.71287e-35
HSPA1A	8.03241e-40	0.706100452336474	0.4	0.226	1.52134e-34
ID3	5.38282e-35	0.60014170834822	0.283	0.134	1.01951e-30
NIBAN1	1.80791e-34	0.594094378108625	0.302	0.149	3.42419e-29
GLCCI1	3.53836e-31	0.622214153370489	0.308	0.158	6.70166e-27
ANXA2	3.31344e-30	0.626515675294733	0.574	0.399	6.27565e-27
ARHGDIB	4.05322e-29	0.312684029695633	0.971	0.957	7.67681e-25
ISG20	1.24443e-29	0.566049350549973	0.677	0.524	2.35696e-24
CD28	9.82698e-27	0.536060793144258	0.409	0.243	1.86123e-22
SELPLG	1.15321e-26	0.495258610439256	0.724	0.578	2.18418e-22
CLDND1	8.22022e-26	0.557152275875193	0.452	0.289	1.55691e-21
IL2RB	1.90984e-25	0.521019545661034	0.327	0.176	3.61724e-22
PIM2	4.32973e-25	0.559972180957217	0.601	0.438	8.2005e-21
ITGB1	4.84118e-25	0.453656187541747	0.613	0.422	9.16919e-21
FAS	3.72805e-24	0.504608924936763	0.309	0.167	7.06092e-21
THEM4	1.67273e-23	0.532847043465183	0.455	0.292	3.16816e-19
PRDM1	6.64687e-22	0.53757210046312	0.334	0.189	1.25892e-17
MAP3K1	5.36976e-22	0.513270738720994	0.355	0.208	1.01703e-17
YWHAH	1.56174e-20	0.470708684051612	0.393	0.24	2.95794e-16
PHTF2	1.72036e-20	0.559099653710564	0.318	0.18	3.25837e-16
CCM2	4.59434e-20	0.485810256406589	0.444	0.289	8.70169e-16
SAMHD1	5.56053e-20	0.472824409060445	0.75	0.662	1.05316e-15
RBM38	1.59755e-18	0.428307254786287	0.452	0.294	3.02576e-14
BATF	1.97095e-18	0.73119486488973	0.303	0.176	3.73297e-14
SELL	3.80067e-19	0.379596289743674	0.75	0.566	7.19847e-14
GAPDH	4.02699e-18	0.349682183722176	0.974	0.948	7.62713e-14
FOXO1	1.31153e-17	0.429503096377277	0.384	0.236	2.48403e-13
CHST11	4.55389e-17	0.444966164835989	0.271	0.148	8.62506e-13
SMCHD1	4.14623e-17	0.44654901708869	0.647	0.516	7.85296e-12
DOK2	6.09791e-15	0.474301724100765	0.497	0.354	1.15494e-10
DNPH1	1.50677e-14	0.502022522139573	0.353	0.226	2.85383e-10
HEBP2	4.80081e-15	0.434258342684511	0.45	0.309	9.09273e-10
ALDOA	1.42601e-14	0.335777036317804	0.778	0.678	2.70087e-09
SAT1	3.67185e-13	0.606024574596719	0.489	0.364	6.95449e-09
OPTN	7.2627e-13	0.42764298692228	0.524	0.383	1.37555e-08
EPB41	1.35325e-12	0.439382772765907	0.583	0.453	2.56305e-08
SKAP1	3.49865e-12	0.377420635216652	0.687	0.568	6.62645e-08
ATP2B1	4.8516e-12	0.436812056103315	0.306	0.185	9.18893e-08
TTC39C	4.90934e-12	0.448555956516961	0.508	0.38	9.29829e-08
MAN1A2	1.07178e-11	0.442890374237447	0.315	0.193	2.02996e-07
LSP1	1.93035e-11	0.313384376604155	0.842	0.788	3.65608e-07
SOD1	2.25758e-11	0.358677252627907	0.792	0.699	4.27586e-07
PRDX1	2.90722e-12	0.440437745917459	0.592	0.481	5.50627e-07
SPTAN1	9.66381e-11	0.447961573419846	0.561	0.44	1.83033e-06
PIM3	3.54914e-10	0.437025554310958	0.279	0.168	6.72207e-07
EZR	5.70865e-10	0.433038210198546	0.597	0.488	1.08122e-05
GLRX	5.98843e-10	0.491797280068374	0.41	0.287	1.13421e-05
CTSA	7.66849e-09	0.406913464342107	0.332	0.214	0.000145241
S1PR4	1.50106e-07	0.425720365381236	0.571	0.462	0.00284301
CCNDBP1	7.40031e-07	0.393646866462371	0.439	0.319	0.000140162
PFKL	1.0855e-06	0.36763290577586	0.356	0.241	0.0205594
CMTM7	1.20834e-06	0.407647386730204	0.395	0.272	0.022886
YPEL3	1.28674e-06	0.327560450588853	0.724	0.617	0.0243709
TPM4	1.85114e-06	0.397447246039039	0.372	0.256	0.0350606
SLFN5	1.88713e-06	0.402179294559448	0.6	0.502	0.0357422
YWHAB	4.14005e-06	0.263466381762483	0.874	0.827	0.0784125
CRIP1	4.98909e-06	0.276914998977046	0.874	0.82	0.0944933
UCP2	9.48537e-06	0.375101592509675	0.768	0.7	0.179653
PAK2	1.16611e-05	0.383005283560025	0.526	0.41	0.220861
PARK7	1.21385e-05	0.308846496696239	0.682	0.568	0.229903
PHACTR2	1.74817e-05	0.348427564853825	0.323	0.212	0.331103
ELOVL5	2.09365e-05	0.358592784179576	0.395	0.282	0.396537
LGALS1	4.48338e-05	0.503537485052753	0.397	0.283	0.849153
PPM1G	0.000112209	0.370157011988179	0.457	0.342	2.12523
RCSD1	1.36516e-05	0.326533302605382	0.619	0.513	2.58562
R3HDM4	0.000484199	0.344152901610374	0.474	0.357	0.917074
RHOG	0.000551829	0.330160678892653	0.545	0.436	10.4516
IL6R	0.000596029	0.308224930103618	0.276	0.177	11.2888
TRBC1	0.000844565	0.515358049363684	0.437	0.33	15.9961
NT5C	0.00193811	0.298915839162824	0.269	0.171	36.7079
SAMSN1	0.00251475	0.416253206673241	0.318	0.215	47.6294
JAK1	0.00282001	0.268231595268521	0.758	0.696	53.411
UXS1	0.00650495	0.280659551244002	0.268	0.172	123.204
CDKN1B	0.00761749	0.333843304467171	0.55	0.443	144.275
SYNE2	0.00997496	0.334807238747916	0.615	0.508	188.926
DYNLL1	0.0357953	0.335972111683871	0.5	0.398	677.963
HNRNPLL	0.0396495	0.312953652058766	0.25	0.161	750.962
NSD3	0.0401632	0.311907608742657	0.546	0.439	760.691
JPT1	0.00599918	0.333817678105935	0.396	0.292	1136.24
TSC22D3	0.0926521	0.326790603938984	0.665	0.568	1754.83
GOLGA8B	0.489249	0.330481137964985	0.272	0.184	9266.37
IFNAR2	0.919221	0.321396675475287	0.375	0.273	17410.1
CSK	0.973335	0.259266692943309	0.646	0.547	18435
RFTN1	1.0601	0.305080128667397	0.265	0.178	20078.3
SMAP2	1.15873	0.288859213591506	0.568	0.472	21946.3
PDE4B	1.26874	0.308385714902292	0.289	0.197	24029.8
PLP2	1.5896	0.271996193726285	0.617	0.504	30107
UGP2	2.96832	0.356665968374986	0.397	0.304	562.199
TPR	3.32171	0.443140401004741	0.538	0.452	62913.2
UBL3	3.95783	0.296247606325013	0.273	0.187	74961.2
TNIP1	4.06325	0.288293584373976	0.373	0.273	76957.9
RCAN3	4.14204	0.29580955277123	0.501	0.392	78450.2
RGCC	4.44123	0.278323325691217	0.45	0.34	84116.9
SNX20	4.6827	0.296917680532526	0.297	0.208	88690.3
ADAM10	5.99806	0.28253015621416	0.329	0.235	11360.3
MKNK2	6.27114	0.339124397221414	0.446	0.354	118775
PKM	6.59325	0.340727968154702	0.676	0.602	124876
RAP1A	9.69694	0.285358661274444	0.552	0.451	183660
COX17	10.8907	0.343733196191983	0.382	0.286	206270
DYNLRB1	18.0682	0.296861673759784	0.449	0.352	342211
SIRPG	25.739	0.313622071614213	0.287	0.2	487497
ANXA5	28.4326	0.326202590091264	0.413	0.322	538513
CD74	30.1657	0.293802055789852	0.839	0.817	571338
KIAA0040	4.5133	0.28247196902213	0.264	0.18	854820
MAT2B	99.49	0.256800770789187	0.59	0.491	1.88434e+06
PNPLA2	136.678	0.286303067801193	0.38	0.287	2.58868e+06
AQP3	139.548	0.283680033881685	0.52	0.417	2.64305e+06
HLA-DPA1	160.166	0.331900788274063	0.385	0.292	3.03354e+06
ANKRD10	247.751	0.333626906506973	0.28	0.198	4.6924e+06
CDC25B	463.187	0.287118489410069	0.443	0.355	8.77276e+06
RAD21	823.948	0.267675889197981	0.561	0.474	1.56056e+07
SH3BGRL	897.532	0.266622230329608	0.548	0.453	1.69993e+07
HERPUD1	1503.15	0.275345263477206	0.331	0.244	2.84697e+07
PREX1	1690.65	0.262858551339519	0.38	0.291	3.20209e+07
NCOA3	2144.17	0.255056072362782	0.265	0.186	4.06105e+07
GATA3	2787.98	0.303935706968942	0.377	0.292	5.28044e+07
BCL2	3078.09	0.266144067916621	0.428	0.337	5.8299e+07
TRBC2	3172.74	0.361280990605079	0.671	0.603	6.00917e+07
SIT1	4295.11	0.305636064339322	0.482	0.39	8.13493e+07
ASXL1	4983.44	0.259974855387645	0.308	0.224	9.43864e+07
CRTAP	7649.16	0.272744910470344	0.259	0.187	1.44875e+08
IPCEF1	7756.39	0.274110611346119	0.261	0.185	1.46906e+08
TRIM22	13626.3	0.269012231937142	0.518	0.435	2.58082e+08
MED15	16434.8	0.267871733585245	0.308	0.231	3.11275e+08
ADK	26015.6	0.297132085350449	0.255	0.184	4.92735e+08
EID1	29296.4	0.265718508349016	0.582	0.503	5.54874e+08
ATP8B2	49630.5	0.287083795568459	0.264	0.194	9.40001e+08
SDF4	174426	0.254327607860108	0.359	0.282	3.30362e+09
CERK	354769	0.273995254199639	0.276	0.209	6.71933e+08
ABTB1	400572	0.264196091845995	0.271	0.202	7.58684e+09
SESN3	433436	0.267306842985983	0.283	0.214	8.20928e+09
PIH1D1	488508	0.268271842132736	0.286	0.215	9.25235e+09
SFT2D1	704882	0.254653792608511	0.252	0.184	0.000133504575707854
EIF4E3	1.20187e+06	0.257005727038313	0.339	0.27	0.00022763361514927
REXO2	1.224e+06	0.282703009545312	0.306	0.237	0.000231824792435093
CASP8	1.26565e+06	0.277660640300558	0.401	0.326	0.000239713263768667
EIF3A	1.97608e+06	0.255595675934421	0.493	0.433	0.0003742692622151
CMTM3	2.31947e+06	0.260017047970353	0.347	0.278	0.000439307684290596
CMTM6	2.5197e+06	0.299279883780178	0.317	0.251	0.000477231997976915
PDE3B	1.72178e+07	0.270107609061564	0.308	0.247	0.00326106030737867
PET100	2.49356e+07	0.276116283344473	0.402	0.326	0.00472280822653844
TRAC	4.36821e+06	0.270070544008656	0.457	0.388	0.00827338109188103
TMX4	5.44774e+07	0.260929216657878	0.32	0.261	0.0103180116323833
SYNGR2	7.6794e+07	0.271915122877741	0.414	0.358	0.145447903434906

## Sheet: T cells - C7 DEG
T cells - C7 DEG
gene	p_val	avg_log2FC	pct.1	pct.2	p_val_adj
GZMK	0	2.83778485581383	0.927	0.185	0
CCL4	0	2.64049323655304	0.663	0.142	0
HLA-DRB1	0	2.23020708648969	0.768	0.221	0
CCL5	0	2.21228323173124	0.999	0.367	0
GZMA	0	2.15666451540461	0.982	0.349	0
CD74	0	2.08405368593973	0.982	0.812	0
HLA-DRA	0	2.0506692066586	0.49	0.078	0
CST7	0	1.72092794089789	0.959	0.364	0
NKG7	4.6962e-265	1.46176745049833	0.939	0.292	8.8946e-262
HLA-DQA1	8.12003e-222	1.26522799656995	0.266	0.033	1.53793e-217
HLA-DPA1	1.7653e-195	1.5259219079582	0.718	0.283	3.34348e-191
CD8A	2.29131e-191	1.63719173490822	0.649	0.21	4.33975e-187
AOAH	8.27705e-153	1.26273268845171	0.466	0.128	1.56767e-148
HLA-DPB1	4.39623e-151	1.44546263545902	0.701	0.319	8.32646e-147
GZMH	6.21065e-150	1.2912765912375	0.664	0.228	1.1763e-145
APOBEC3G	6.77345e-149	1.44560759519526	0.642	0.265	1.28289e-144
HCST	3.8057e-137	1.01515218369458	0.951	0.803	7.20799e-133
KLRK1	5.42264e-137	1.16882061455363	0.603	0.211	1.02705e-131
SRGN	3.15591e-120	1.06873288078868	0.881	0.657	5.97729e-116
CD8B	1.72767e-113	1.28334435950928	0.535	0.19	3.27221e-109
HLA-A	2.80198e-112	0.508405365840269	0.997	0.994	5.30696e-108
LAG3	2.19613e-108	1.09674323052251	0.319	0.081	4.15947e-104
HLA-C	1.42101e-103	0.579618290984551	0.995	0.987	2.69139e-99
CD81	7.51843e-102	1.04000348575863	0.826	0.6	1.42399e-97
ITM2C	1.37765e-98	1.47473649204149	0.313	0.087	2.60926e-94
EOMES	1.63081e-98	1.02276636878829	0.367	0.107	3.08876e-94
HLA-DQB1	7.11155e-98	1.05573777734831	0.277	0.068	1.34693e-93
PECAM1	5.11307e-88	0.950562086677667	0.272	0.069	9.68415e-84
CLIC1	5.2679e-85	0.837615780197432	0.885	0.711	9.97741e-81
TOX	3.85149e-82	1.01297948512469	0.286	0.079	7.29472e-78
XCL2	2.94202e-81	1.16578169475405	0.261	0.067	5.57219e-77
SLAMF7	3.55293e-80	0.900792126106246	0.294	0.082	6.72926e-76
ATP5F1E	4.74105e-79	0.734790647641531	0.982	0.951	8.97954e-76
PFN1	1.59177e-78	0.53812509651567	0.997	0.991	3.01481e-75
CTSW	6.35979e-77	1.01160588411442	0.649	0.335	1.20454e-72
CYBA	1.72347e-76	0.642955287152036	0.954	0.885	3.26425e-72
CMC1	2.15473e-73	1.2193444616321	0.529	0.252	4.08106e-69
F2R	1.54435e-70	0.869836997443642	0.262	0.073	2.925e-66
CTSC	1.19769e-68	0.99520766631554	0.681	0.423	2.26843e-64
PLEK	1.91243e-68	0.868688003286028	0.462	0.183	3.62213e-64
PTPRCAP	2.39091e-68	0.659372422090601	0.96	0.92	4.52839e-64
C12orf75	2.65699e-65	0.993762837250562	0.542	0.265	5.03234e-61
LYST	1.60398e-64	1.28334435950928	0.35	0.127	3.03794e-60
SH2D1A	1.56768e-63	1.28334435950928	0.497	0.236	2.96919e-59
SAMD3	3.08483e-60	0.960588229346907	0.55	0.284	5.84266e-56
HLA-DMA	4.36018e-60	0.93034246868898	0.273	0.088	8.25818e-55
HLA-B	3.9916e-58	0.370201389829456	0.999	0.997	7.56009e-54
GZMM	2.38752e-57	0.880220889260332	0.729	0.486	4.52197e-53
CD2	5.99294e-53	0.799030266062461	0.825	0.69	1.13506e-48
TMSB4X	3.48789e-52	0.32894056478318	1	0.998	6.60606e-49
CYTOR	1.22098e-51	0.983314905415009	0.413	0.184	2.31253e-47
MATK	2.54899e-51	0.83235261695356	0.37	0.151	4.82779e-47
CXCR3	7.98088e-48	0.873264459354387	0.439	0.206	1.51158e-44
PRF1	8.64317e-48	0.587327874459398	0.581	0.294	1.63702e-42
KLRG1	3.2351e-46	0.881691302839226	0.548	0.301	6.12728e-42
MIR4435-2HG	5.2107e-45	0.786962960986066	0.267	0.095	9.86907e-41
JUN	3.50721e-43	0.88639795923598	0.332	0.136	6.64265e-39
GAPDH	1.19707e-40	0.60007630217304	0.962	0.949	2.26726e-36
MT2A	1.6104e-40	0.943820905800069	0.642	0.439	3.05009e-36
STK17A	6.8164e-40	0.851084974173396	0.658	0.469	1.29103e-35
LYAR	2.45154e-37	0.868086888103057	0.407	0.203	4.64321e-33
CD99	6.28803e-35	0.589846524828901	0.851	0.776	1.19095e-30
MYL6	1.24676e-34	0.466301427764095	0.948	0.928	2.36136e-30
IL32	1.61637e-33	0.424402652084322	0.974	0.947	3.06141e-29
ARAP2	3.50755e-33	0.790600814432988	0.388	0.194	6.6433e-29
FOS	6.42014e-32	0.527871745255589	0.263	0.101	1.21597e-27
APOBEC3C	8.52094e-31	0.841363958771486	0.315	0.145	1.61387e-26
ABI3	1.62354e-28	0.652049315718123	0.298	0.13	3.07499e-24
CKLF	3.29319e-28	0.697100841375342	0.618	0.434	6.2373e-24
IDH2	3.40781e-25	0.763407888458441	0.456	0.278	6.4544e-21
GSTP1	5.9923e-25	0.693017093299521	0.559	0.378	1.13494e-20
ARPC5L	7.49093e-25	0.736557643880485	0.534	0.351	1.41878e-21
DUSP2	1.96412e-24	0.814954330634787	0.275	0.123	3.72005e-20
DNAJC1	4.54194e-24	0.727574018206555	0.387	0.213	8.60243e-20
CLEC2B	5.26746e-24	0.719851301786615	0.589	0.415	9.97658e-20
IL2RB	5.48458e-24	0.703241363668652	0.35	0.178	1.03878e-19
ACTN4	6.17465e-25	0.685711800504979	0.471	0.285	1.16948e-19
PSMB9	4.89443e-22	0.539392953498915	0.81	0.717	9.27005e-18
TIGIT	9.73496e-22	0.711693538765237	0.295	0.14	1.8438e-17
GYG1	1.74283e-21	0.672740554344033	0.287	0.137	3.30091e-17
PTGDR	2.23312e-20	0.583796787290035	0.252	0.11	4.22953e-16
IFI27L2	1.47175e-19	0.694674451464259	0.397	0.233	2.7875e-15
KLRC4	7.27015e-19	0.552574306720291	0.252	0.112	1.37697e-14
PYHIN1	9.60225e-19	0.779029294310523	0.411	0.247	1.81867e-14
PLAAT4	6.13506e-18	0.573228675312901	0.793	0.738	1.16198e-13
UBL5	1.47435e-18	0.503405894859034	0.778	0.689	2.79242e-13
ARPC2	2.21489e-17	0.443654346794138	0.874	0.826	4.195e-13
ITGB2	3.82041e-18	0.506660062026262	0.779	0.723	7.23585e-13
LCP1	6.68976e-17	0.548676445804367	0.787	0.74	1.26704e-12
APMAP	8.40923e-17	0.63593871996296	0.402	0.238	1.59271e-12
PTPRC	5.53661e-16	0.320318527993123	0.943	0.958	1.04863e-11
LSP1	1.01368e-15	0.445392276706067	0.851	0.788	1.91992e-11
GNG2	2.55662e-15	0.697905579150862	0.529	0.382	4.84224e-11
COTL1	2.23519e-14	0.715727219842162	0.66	0.583	4.23345e-10
CFL1	3.68458e-14	0.304699031389709	0.967	0.965	6.9786e-10
PTPN22	1.0789e-13	0.671316378830431	0.337	0.192	2.04345e-09
GZMB	1.4197e-13	0.642670193918126	0.307	0.157	2.68892e-09
KLRD1	4.05648e-14	0.493201082982318	0.324	0.169	7.68297e-09
CD69	1.22242e-12	0.724629410395883	0.508	0.369	2.31526e-08
ITM2A	1.41388e-12	0.761456172521342	0.521	0.389	2.6779e-08
TNFAIP3	2.55313e-12	0.5939073952028	0.406	0.257	4.83562e-08
RAB27A	3.97035e-12	0.618639835127204	0.3	0.164	7.51984e-09
IQGAP1	5.12336e-12	0.555371711589968	0.591	0.467	9.70365e-08
PTPN7	2.66774e-11	0.601482566470665	0.368	0.227	5.0527e-07
CD3D	2.76692e-10	0.366275928460658	0.893	0.881	5.24055e-06
CTSD	6.42702e-10	0.559801394425238	0.483	0.345	1.21728e-05
RNF213	3.53075e-08	0.492863652398019	0.644	0.538	0.000668724
UBC	6.90515e-08	0.330322729323778	0.908	0.923	0.00130783
GUK1	1.09977e-07	0.438323234803021	0.702	0.614	0.00208297
POMP	1.46925e-07	0.602589216548058	0.467	0.349	0.00278276
PET100	1.56639e-07	0.580194063977006	0.455	0.325	0.00296675
ATP5MD	7.00445e-08	0.487553912826531	0.633	0.536	0.0132664
ANXA2	4.21277e-06	0.490854423998333	0.538	0.403	0.0797899
PARK7	8.75849e-06	0.480000990962084	0.664	0.571	0.165886
ZEB2	9.17719e-06	0.366799720019096	0.261	0.14	0.173816
MYL12B	1.01273e-05	0.329547677764052	0.867	0.863	0.191811
NDUFA3	1.52671e-05	0.595577352098644	0.55	0.44	0.289158
ELOB	2.47773e-05	0.421000757832907	0.76	0.686	0.469283
TMA7	2.52408e-06	0.371101248159558	0.926	0.906	0.478061
TPST2	3.16144e-05	0.497365156359037	0.363	0.237	0.598777
ACTB	4.85339e-05	0.261577009115249	0.996	0.997	0.919231
CHST12	6.42991e-05	0.524707754194888	0.275	0.16	0.121782
CORO1A	9.75215e-05	0.329886156328617	0.917	0.932	1.84706
ID2	4.36869e-05	0.501480906765462	0.3	0.181	8.27431
REEP5	0.000464473	0.556564340741509	0.467	0.353	8.79713
PSMA7	0.00104997	0.463984958712512	0.687	0.63	19.8864
RHOC	0.00108268	0.500327220200368	0.269	0.16	20.506
PSME1	0.00419005	0.310111098307015	0.867	0.862	79.3595
ATP5ME	0.00714441	0.535783252250346	0.498	0.388	135.315
UBB	0.0124083	0.407178280345497	0.762	0.723	235.013
PPIB	0.0191048	0.378323614749903	0.792	0.753	361.845
COX8A	0.0192259	0.447865465627412	0.669	0.605	364.138
SEPTIN7	0.0193606	0.398145705455694	0.704	0.643	366.691
ARPC3	0.0304322	0.342431984384094	0.805	0.818	57.6387
GPR174	0.0831637	0.56950424765934	0.335	0.227	1575.12
STOM	0.218881	0.448031527412416	0.331	0.217	4145.6
RUNX3	0.25365	0.454483509602528	0.264	0.163	4804.13
UQCR11	0.364448	0.361471583744107	0.802	0.755	6902.64
PPP1CA	1.12071	0.371265796479158	0.7	0.657	21226.2
IKZF3	1.75884	0.513289855575913	0.411	0.305	33312.4
MXD4	0.290396	0.524340386782037	0.298	0.199	55000.9
GBP5	5.50712	0.395944322720426	0.446	0.331	104305
CBLB	8.2516	0.477333481758806	0.359	0.258	156285
WIPF1	9.26908	0.419679460526525	0.612	0.546	175556
RAB8B	0.973833	0.433014658444195	0.308	0.206	18444.4
CD63	14.3608	0.480426725265996	0.42	0.32	271994
GLIPR2	20.3086	0.464557464790914	0.313	0.215	384644
IL2RG	21.5237	0.287014335636294	0.856	0.862	407658
PYCARD	73.4345	0.447892183542681	0.37	0.276	1.39085e+06
CASP4	75.1447	0.470994989561548	0.379	0.284	142324
SH2D2A	75.855	0.45454501379355	0.327	0.231	1.43669e+06
COX7A2	84.8166	0.394063204373133	0.678	0.635	1.60643e+06
PSME2	89.4931	0.421985083007666	0.673	0.629	169500
COPS9	102.665	0.445024575019713	0.483	0.392	1.94447e+06
ATP2B4	132.281	0.436003278856965	0.363	0.265	2.5054e+06
HLA-F	160.728	0.360302460077303	0.688	0.633	3.04419e+06
HSPB11	176.209	0.498166151056933	0.307	0.216	3.3374e+06
TRBC2	189.469	0.464938289780369	0.654	0.605	3.58853e+06
TRAC	380.256	0.475641799522895	0.485	0.388	7.20204e+06
REL	44.0647	0.478203096240907	0.269	0.182	8.34586e+06
ITGAL	442.073	0.448631212158424	0.396	0.306	8.37286e+06
TXN	547.807	0.436371484860079	0.461	0.372	1.03755e+07
CRIP1	1130.29	0.360251030280728	0.835	0.823	2.14077e+07
YWHAZ	174.257	0.260108137996914	0.824	0.838	3.30043e+07
ARHGAP9	2241.17	0.511547002471516	0.444	0.364	4.24478e+07
FYN	2256.64	0.360531881001947	0.646	0.582	4.27407e+07
ZBTB38	2906.52	0.413010707498038	0.398	0.308	5.50494e+07
TLN1	3240.7	0.406638558052183	0.507	0.438	6.13789e+07
ACAA2	4670.54	0.367218314059457	0.301	0.212	8.84601e+07
PPP2R5C	4684.47	0.452042514917483	0.483	0.402	8.87238e+07
ANXA5	4745.59	0.422264076851927	0.41	0.324	8.98814e+07
PPP1R14B	7519.61	0.734952063348481	0.305	0.231	1.42421e+08
PPP1R18	16244.6	0.377865891971879	0.561	0.496	3.07673e+08
CD96	16529.7	0.456236539865686	0.488	0.419	3.13073e+07
CD44	19580.6	0.385324112724538	0.681	0.659	3.70857e+08
BZW1	23832.6	0.382154144212958	0.473	0.398	4.5139e+08
PPDPF	26552.7	0.294959811089033	0.895	0.914	5.02907e+08
COX6A1	33246.7	0.299878443895496	0.759	0.737	6.29693e+08
PSMB10	34651.3	0.384178207494386	0.604	0.562	6.56296e+08
USP34	44956	0.42470099769605	0.34	0.26	8.51467e+08
MAP4K1	46364.1	0.384585486606932	0.35	0.264	8.78137e+08
SLC9A3R1	51825.2	0.302533055621935	0.673	0.63	9.81569e+08
SUB1	67466.5	0.353329882367176	0.731	0.721	1.27781e+09
DRAP1	85403.1	0.355132630046119	0.568	0.532	1.61754e+09
POLR2L	88889.8	0.404917343980215	0.559	0.5	1.68357e+09
DBI	115434	0.372822474014538	0.524	0.461	2.18632e+09
MYO1F	145742	0.369045940586139	0.307	0.223	2.76036e+09
SASH3	20491.1	0.38321363289004	0.407	0.328	3.88101e+09
GNAS	209791	0.308977335657348	0.748	0.751	3.97345e+09
CISD3	252145	0.405937840326152	0.266	0.19	4.77563e+09
BLOC1S1	291374	0.38579500286191	0.493	0.423	5.51863e+09
ROMO1	322362	0.483530486928457	0.425	0.364	6.10554e+08
MAPK1	358233	0.400702750100882	0.34	0.263	6.78494e+08
LGALS1	421321	0.501133598276316	0.373	0.286	7.97982e+09
RESF1	473588	0.377428927604099	0.621	0.589	8.96975e+09
HMGB1	522239	0.26166096092463	0.824	0.826	9.8912e+09
TMX4	605792	0.36581703695912	0.337	0.261	0.000114736911390438
PIP4K2A	80557.6	0.367215852220383	0.428	0.357	0.00015257604350021
PAXX	98618.5	0.386657641783855	0.515	0.46	0.000186783386453796
RABGAP1L	1.02736e+06	0.437847954125788	0.35	0.278	0.000194582568244024
SSBP4	1.16419e+06	0.329411875115171	0.448	0.369	0.000220497569454903
PDCD4	142732	0.385029504913621	0.501	0.439	0.000270333666301494
NDUFA13	1.4974e+06	0.300213335701801	0.691	0.655	0.000283607424212334
SH3KBP1	1.55196e+06	0.372274906382062	0.513	0.457	0.00029394068228816
UQCRQ	179977	0.431974032509428	0.478	0.417	0.000340877145907615
PSMB3	2.11117e+06	0.354417949640637	0.488	0.434	0.000399855711496539
ATP5IF1	2.37595e+06	0.315575035239089	0.605	0.568	0.000450005093739988
THEMIS	296120	0.421172244084884	0.365	0.296	0.000560852029560236
TSEN54	3.01479e+06	0.339525601309346	0.291	0.216	0.000571000537154575
COX6B1	3.54354e+06	0.270656301271393	0.761	0.76	0.000671146648749268
GPI	4.03704e+06	0.47482309657881	0.452	0.397	0.000764615545330425
BSG	5.65527e+06	0.339925646828766	0.476	0.409	0.00107110846321215
PTP4A2	6.34944e+06	0.270778991331226	0.677	0.652	0.00120258459761849
IFI16	6.72628e+06	0.416162864938071	0.384	0.317	0.00127395692224952
ALOX5AP	7.5846e+06	0.507587467769143	0.457	0.42	0.00143652379308639
NDUFA1	8.11379e+06	0.323143872873853	0.608	0.58	0.00153675210822276
SON	9.21453e+06	0.278675091154224	0.746	0.738	0.00174523286245617
ADGRE5	1.0143e+07	0.365194703345558	0.455	0.396	0.00192107507435608
SYNE1	1.13501e+07	0.329537120298665	0.433	0.361	0.00214971620072521
MAPRE2	1.4555e+06	0.358600433541465	0.29	0.222	0.00275670880584273
ARHGDIA	1.79348e+07	0.332001260865244	0.545	0.511	0.00339685378437387
NFATC2	2.56581e+07	0.359913673570736	0.378	0.313	0.00485964955343562
PARP8	3.44925e+07	0.415753555090988	0.414	0.352	0.00653287812360718
PRELID1	3.55674e+07	0.318442417848658	0.511	0.473	0.00673646588984518
MT1X	4.32051e+07	0.435715374245994	0.299	0.235	0.0081830382719636
MSN	5.48145e+07	0.263655176870255	0.646	0.63	0.0103818721738351
RASAL3	5.49266e+07	0.334779742756232	0.442	0.388	0.0104030998822462
NUCB2	6.13677e+07	0.380194813199279	0.34	0.273	0.0116230395528439
RAB1B	8.29341e+07	0.350845202433787	0.349	0.291	0.0157077195457202
LY6E	8.58247e+07	0.305864355537776	0.685	0.684	0.0162551896369099
RASSF1	9.44154e+07	0.354653828052145	0.273	0.211	0.0178822695742355
COPE	9.94772e+07	0.291602867587777	0.526	0.477	0.0188409817556665
CAP1	1.01916e+08	0.297202818226148	0.623	0.61	0.0193028146864591
PSTPIP1	1.09421e+08	0.346055812625362	0.289	0.225	0.0207243164130572
SIPA1	1.41928e+08	0.311357392696308	0.301	0.239	0.0268812536162206
JPT1	2.15362e+08	0.325618915340908	0.356	0.295	0.0407894706152897
FNBP1	2.25714e+08	0.341664318883446	0.48	0.438	0.0427501997019459
CD53	2.83716e+08	0.26936870485437	0.628	0.614	0.0537357878917508
ZBTB7A	3.56173e+08	0.277972644918748	0.364	0.301	0.0674592073449505
ATP5MF	3.87591e+08	0.34315130212097	0.559	0.526	0.0734096553138607
NUCKS1	6.86914e+07	0.342616593623395	0.43	0.38	0.130101602639478
GPRIN3	7.18339e+08	0.296313238805682	0.261	0.202	0.136053351656142
DYNLL1	7.48014e+08	0.318705738953482	0.444	0.402	0.141673868470069
SEM1	7.99085e+08	0.381292222762365	0.465	0.434	0.151346758321015
FAM49B	8.02801e+08	0.341773596846138	0.367	0.317	0.152050559847755
UBE2L6	8.2406e+08	0.356696440157166	0.424	0.38	0.156077053104847
ARL6IP1	8.74191e+08	0.293613754241366	0.501	0.465	0.165571838842749
MAP2K2	9.523e+08	0.321621258981538	0.42	0.376	0.180365692577465
SRI	9.62916e+08	0.277776257514438	0.437	0.385	0.182376231861109
SAT1	1.08403e+09	0.385734170461598	0.418	0.369	0.205315219127871
SAMSN1	1.09005e+09	0.279267102209966	0.277	0.218	0.206455398209924
HACD4	1.25185e+09	0.336992322095869	0.289	0.236	0.237100062042983
PSMB2	1.4851e+09	0.328178078123291	0.327	0.271	0.281278691587377
NCF1	1.50895e+09	0.318349576712166	0.25	0.197	0.285795635712289
C4orf48	1.99299e+09	0.332147466090843	0.298	0.246	0.377471751772941
IDS	2.37635e+09	0.260291852549109	0.42	0.369	0.450080204952411
TPM4	2.55751e+09	0.366979867164494	0.309	0.26	0.484393168522773
SP140	2.77309e+09	0.309388193087733	0.28	0.228	0.525222506323533
SLC38A2	4.67753e+09	0.383164664100698	0.308	0.26	0.885924473978611
CCNH	5.55827e+09	0.360445381777466	0.322	0.277	1
TMEM50A	5.64278e+09	0.306299369968406	0.503	0.476	1
CMTM3	6.35211e+09	0.286960960577489	0.332	0.28	1
SYNRG	6.48479e+09	0.316855643932645	0.393	0.346	1
TMEM258	6.48799e+09	0.290805708435018	0.582	0.567	1
KLF6	6.52223e+08	0.25008488194293	0.639	0.609	1
EPS15	7.02047e+08	0.31487848274102	0.319	0.273	1
SEC61G	7.71757e+09	0.272242695561643	0.489	0.457	1
ATP5PF	7.82404e+09	0.326985154214773	0.507	0.485	1
PARVG	7.94884e+09	0.285761547335531	0.271	0.218	1
GNG5	8.17479e+09	0.268465833586531	0.535	0.512	1
CLTB	8.20628e+09	0.289380718168797	0.309	0.257	1
PSMA6	0.000106500161731177	0.269408632681122	0.443	0.407	1
SURF4	0.000108685647325131	0.255311535135367	0.277	0.227	1
ATF7IP	0.000124788210344109	0.327782422656403	0.378	0.336	1
BTN3A1	0.000154860170052101	0.273351769895	0.285	0.238	1
AKAP9	0.000160625094526316	0.303437777002802	0.341	0.293	1
PREX1	0.000161052639749601	0.290278707374611	0.336	0.294	1
EZR	0.000200347157559341	0.284983700113181	0.515	0.492	1
GLIPR1	0.00020200841743802	0.276010296821314	0.374	0.326	1
KRTCAP2	0.000211065211137981	0.267990524229358	0.645	0.655	1
SKAP1	0.000213087745995954	0.25806103733881	0.58	0.574	1
TC2N	0.000214833108489637	0.270854211854837	0.538	0.516	1
COX5A	0.00022791510784869	0.257492389866293	0.508	0.474	1
DOK2	0.000248391778763486	0.25131311079122	0.405	0.36	1
NDUFB3	0.000300795391430066	0.312498192279618	0.364	0.322	1
PPP1R12A	0.000301718018213592	0.258464394155447	0.428	0.393	1
ITGB1BP1	0.000304826597592369	0.275454103862325	0.264	0.218	1
CCSER2	0.000354175918883571	0.273176765244198	0.276	0.229	1
CDK2AP2	0.000382484694560468	0.33681225497048	0.355	0.317	1
CASP1	0.0004010345097743	0.285052314064567	0.332	0.29	1
BAX	0.000402381306452435	0.284300831432725	0.46	0.424	1
SNRPB	0.000422448643591265	0.295083162786417	0.43	0.401	1
PSMD8	0.000659035987889317	0.3076918521545	0.405	0.376	1
NDUFB1	0.000663151461868011	0.343543734811084	0.365	0.328	1
TMEM160	0.000714808459843447	0.271994604134357	0.317	0.28	1
SH3GLB1	0.000798859203494904	0.264816115565217	0.275	0.233	1
ARF5	0.000896231632604224	0.273823358143482	0.49	0.473	1
PITPNC1	0.000910358361477158	0.277913160166452	0.34	0.305	1
ZNHIT1	0.00103873858739656	0.277252022427994	0.324	0.286	1
AKNA	0.00105772552715131	0.259449962320666	0.439	0.41	1
COMMD7	0.00105882555348133	0.253227022392979	0.3	0.26	1
CARD16	0.00119006483203795	0.293619548123867	0.395	0.368	1
CIAO2B	0.00130007856929037	0.300034483942219	0.418	0.388	1
ANAPC11	0.00130315148823619	0.262148771802825	0.386	0.359	1
DEK	0.00131983990536068	0.29237753982402	0.45	0.423	1
CLDND1	0.00137734480192583	0.368835662144516	0.327	0.296	1
MAP1LC3B	0.00147285415946758	0.256772034507624	0.421	0.391	1
CALR	0.00149777014159256	0.259067532531056	0.608	0.608	1
CCDC107	0.00166685697201024	0.258589494290909	0.338	0.306	1
COX17	0.00233949403291623	0.269223760307847	0.321	0.289	1
CD27	0.00300436729175795	0.3314359857844	0.493	0.493	1
NDUFA7	0.00303868851667347	0.288788496965453	0.314	0.281	1
AIP	0.00336438099070891	0.258344630813424	0.406	0.381	1
TMCO1	0.00343939875846333	0.300276866352522	0.295	0.266	1
NDUFS6	0.00798795959711198	0.284555511792931	0.358	0.335	1
KTN1	0.00872607559284871	0.257171239860302	0.392	0.368	1

## Sheet: T cells - C8 DEG
T cells - C8 DEG
gene	p_val	avg_log2FC	pct.1	pct.2	p_val_adj
TRDV2	0	4.34607100840613	0.878	0.003	0
TRGV5	0	3.14528913710803	0.481	0.016	0
TRGV9	0	2.91886261397818	0.425	0.024	0
GNLY	0	2.85877165963814	0.838	0.186	0
TRGV2	0	2.50633290516833	0.506	0.061	0
TYROBP	0	2.39224580197316	0.478	0.032	0
NKG7	0	2.03502131553375	0.988	0.296	0
KLRD1	0	2.00659399948329	0.848	0.157	0
TRDC	0	1.91299668380376	0.463	0.02	0
FCGR3A	0	1.68137347536453	0.473	0.059	0
NCR3	4.3443e-285	1.51228849911137	0.507	0.08	8.2281e-281
HOPX	7.02406e-278	1.79682583622852	0.698	0.155	1.33036e-273
PRF1	1.14976e-252	1.85215829420978	0.876	0.288	2.17764e-248
CCL5	9.2587e-246	1.79626228581325	0.988	0.372	1.7536e-241
CTSW	3.12287e-243	1.84432681567756	0.896	0.331	5.91472e-239
TRGC2	8.84303e-240	1.62438673227018	0.423	0.065	1.67487e-235
KLRK1	5.99641e-239	1.55815584640914	0.787	0.209	1.13572e-235
GZMB	6.52348e-238	1.61139309649562	0.671	0.149	1.23555e-234
CST7	1.49086e-228	1.59489648990836	0.974	0.368	2.82369e-225
ZEB2	6.85935e-221	1.55521546573328	0.598	0.132	1.29916e-216
ADGRG1	1.03973e-197	1.35568551184328	0.451	0.083	1.96925e-194
GZMH	5.29761e-195	1.44974387161492	0.797	0.227	1.00337e-190
KLRF1	1.24432e-192	1.31790719164346	0.332	0.047	2.35675e-188
FGR	2.4201e-186	1.28649591127918	0.441	0.083	4.58367e-182
EFHD2	3.77628e-178	1.50833374582731	0.836	0.345	7.15228e-175
TBX21	1.84784e-175	1.40850996777833	0.545	0.132	3.49981e-171
FGFBP2	2.64164e-173	1.41180304556929	0.554	0.13	5.00327e-169
CCL4	3.19809e-170	1.40769442448455	0.585	0.148	6.05718e-166
GZMA	5.90625e-157	1.17227134775257	0.936	0.355	1.11864e-152
PLEK	2.6762e-155	1.28729058601295	0.633	0.181	5.06872e-151
KLRC4	1.49839e-148	1.20748155170537	0.466	0.107	2.83794e-144
PTMS	2.43414e-143	1.11077399600638	0.352	0.066	4.61027e-139
CX3CR1	7.75802e-142	1.22690781481336	0.529	0.136	1.46937e-137
MATK	1.70976e-137	1.30946346704787	0.529	0.149	3.23828e-133
S1PR5	3.70529e-137	1.16390543963751	0.415	0.092	7.01782e-133
PTGDR	1.74248e-134	1.12256394734987	0.446	0.106	3.30025e-130
FCRL6	1.36813e-131	1.20504931132343	0.392	0.086	2.59123e-127
KLRG1	7.30072e-131	1.24679020755571	0.752	0.297	1.38276e-126
KLRB1	1.83351e-127	1.15621008916111	0.721	0.25	3.47267e-123
PRSS23	2.20306e-119	1.00092257570653	0.274	0.048	4.1726e-115
LAG3	4.76052e-105	0.94436015810732	0.352	0.082	9.01642e-100
RHOC	1.4641e-104	1.06267515964889	0.501	0.155	2.773e-99
AOAH	1.68142e-100	1.20493891288751	0.451	0.131	3.1846e-95
TGFBR3	1.65512e-95	1.06197142064241	0.493	0.158	3.1348e-91
CLIC3	3.99251e-94	1.13468799532852	0.329	0.078	7.56181e-90
GZMM	1.11463e-85	0.99702004077903	0.833	0.485	2.11111e-81
C1orf21	2.25935e-84	0.926379295955496	0.281	0.063	4.27921e-80
CMC1	1.1644e-80	0.992240309327682	0.615	0.252	2.20538e-76
HCST	5.43045e-80	0.841752839363291	0.967	0.804	1.02853e-75
TTC38	1.17842e-79	0.839143932592771	0.251	0.054	2.23192e-75
ADRB2	9.57671e-76	0.833225830391509	0.324	0.085	1.81383e-71
SLAMF7	1.05371e-72	0.811851606288856	0.316	0.083	1.99573e-68
IKZF2	3.9103e-70	0.937782089391922	0.253	0.059	7.40612e-66
C12orf75	3.10174e-69	0.932568396823204	0.607	0.266	5.8747e-65
FCRL3	6.7295e-65	0.864638266521327	0.279	0.072	1.27457e-60
APMAP	4.67564e-62	0.925456549453796	0.549	0.235	8.85566e-58
PYHIN1	6.87551e-60	0.903281810554794	0.562	0.245	1.30222e-55
SYTL2	3.12108e-59	0.852245671235066	0.316	0.094	5.91133e-56
ITGB2	3.30828e-56	0.775494080627445	0.898	0.72	6.26588e-52
EOMES	1.33674e-55	0.816875199229236	0.344	0.109	2.53178e-52
ABI3	1.9363e-55	0.855961990541468	0.375	0.13	3.66736e-51
SRGN	1.19406e-53	0.809285852296901	0.884	0.658	2.26155e-49
RASSF1	1.26887e-52	0.863003766077586	0.484	0.206	2.40325e-48
PECAM1	2.54632e-50	0.793495927223329	0.255	0.071	4.82274e-46
IL2RB	7.49926e-50	0.885197137560665	0.438	0.177	1.42036e-45
DUSP2	2.50868e-49	0.99159875174843	0.347	0.122	4.75144e-45
HLA-C	1.39997e-48	0.474630280809714	0.997	0.987	2.65154e-44
LPCAT1	5.34921e-48	0.761710698759998	0.314	0.103	1.01314e-43
TRBC1	2.4337e-47	0.906122095144484	0.631	0.328	4.60942e-43
APOBEC3G	1.88193e-46	0.852586963019949	0.564	0.27	3.56438e-42
CD63	5.3579e-46	0.894817737235119	0.602	0.316	1.01479e-41
SAMD3	1.80561e-45	0.802551867589693	0.577	0.285	3.41982e-41
CEP78	2.41268e-42	0.923984311473408	0.329	0.121	4.56961e-38
SYNE1	8.6174e-42	0.816622299378334	0.64	0.357	1.63214e-37
MYO1F	1.95834e-42	0.710153759434884	0.489	0.219	3.7091e-37
CTSC	3.30841e-41	0.744658391359989	0.706	0.424	6.26613e-37
ABHD17A	5.31128e-41	0.770037134966886	0.769	0.537	1.00596e-36
CYBA	7.91328e-40	0.576905464450609	0.969	0.885	1.49877e-35
HLA-DPB1	1.61572e-37	0.676370159963523	0.615	0.324	3.06018e-33
PFN1	4.09482e-38	0.423407516452493	0.997	0.991	7.7556e-34
ARPC5L	2.86208e-33	0.721887421202649	0.612	0.35	5.42078e-29
TPST2	3.07654e-33	0.76277254695272	0.478	0.235	5.82698e-29
SH2D2A	6.44864e-33	0.804847260070337	0.466	0.228	1.22137e-28
STARD3NL	7.13499e-33	0.725355581161889	0.278	0.1	1.35137e-28
STOM	2.59663e-32	0.689453142552339	0.46	0.215	4.91802e-28
IFITM2	5.45275e-32	0.648378791891438	0.939	0.863	1.03275e-27
CLIC1	5.92829e-32	0.589100054736643	0.894	0.712	1.12282e-27
HLA-B	9.17136e-32	0.259189178460058	1	0.997	1.73706e-27
MCTP2	2.95411e-31	0.650381279083683	0.26	0.091	5.59508e-27
LYAR	1.57765e-31	0.700679596187498	0.441	0.204	2.98807e-26
LYST	1.40287e-29	0.747991508139981	0.319	0.13	2.65704e-25
HLA-A	5.48528e-28	0.296918406067552	1	0.994	1.03891e-23
ID2	1.82556e-27	0.691172053581324	0.397	0.18	3.4576e-23
MT2A	3.32894e-27	0.662259435485161	0.688	0.439	6.30501e-23
GNG2	5.17329e-27	0.644298516758541	0.623	0.38	9.7982e-23
GSTP1	1.02347e-26	0.697136023504235	0.62	0.378	1.93844e-22
HLA-DPA1	1.5107e-26	0.585672050887461	0.544	0.291	2.86126e-22
CD81	1.9765e-26	0.590014784232592	0.802	0.602	3.74348e-22
CHST12	3.01245e-25	0.63563798452592	0.359	0.159	5.70559e-22
MYBL1	3.48188e-26	0.636335854794695	0.38	0.175	6.59469e-21
FLNA	3.8069e-25	0.646060785908158	0.77	0.571	7.21027e-21
CBLB	3.55279e-24	0.707633314224786	0.473	0.256	6.72898e-20
CD99	6.0643e-24	0.472558761289719	0.917	0.775	1.14858e-19
TGFB1	1.38725e-19	0.555480499296838	0.843	0.696	2.62745e-15
LITAF	2.08092e-19	0.641911481376812	0.727	0.548	3.94126e-15
RAP1B	4.23189e-18	0.530870440217365	0.808	0.661	8.0152e-14
ARHGAP26	1.12261e-17	0.473488099207205	0.258	0.105	2.12622e-13
ARPC2	1.80911e-17	0.453875868096215	0.916	0.825	3.42645e-13
TIGIT	1.85528e-18	0.650423459588947	0.307	0.141	3.51389e-14
ACTN4	5.62337e-17	0.593932821382144	0.496	0.286	1.06507e-13
RAB27A	6.45243e-17	0.56381650555732	0.344	0.164	1.22209e-12
ARHGAP25	1.54203e-16	0.580234149742616	0.488	0.284	2.9206e-12
HLA-DRB1	4.4745e-17	0.582982946060014	0.433	0.234	8.47471e-12
ZBTB38	6.37997e-16	0.654449220841199	0.507	0.306	1.20837e-12
IGF2R	1.36238e-15	0.580141741070084	0.441	0.249	2.58034e-11
ARL4C	2.4173e-15	0.463887374292522	0.858	0.735	4.57837e-11
ATP2B4	3.45546e-15	0.589211963183952	0.458	0.264	6.54464e-11
PLEKHF1	8.08648e-15	0.585834683489148	0.299	0.141	1.53158e-10
SERPINB6	2.17093e-14	0.579358308235055	0.314	0.151	4.11175e-10
MAPK1	1.11116e-12	0.61639990967692	0.445	0.261	2.10455e-08
LCP1	1.24277e-12	0.476558918686635	0.848	0.739	2.3538e-08
SLC9A3R1	2.57088e-12	0.468858898388211	0.788	0.627	4.86925e-08
TGFBR1	8.32347e-12	0.471474753318428	0.261	0.118	1.57647e-07
CLEC2B	1.06443e-11	0.530110286119792	0.613	0.416	2.01604e-07
PTPRC	3.81411e-11	0.290127269260421	0.983	0.957	7.22392e-07
LSP1	2.40944e-10	0.364716129364461	0.891	0.788	4.56349e-07
MYO1G	2.79676e-10	0.515666191210898	0.574	0.379	5.29707e-07
RAB9A	6.53267e-09	0.513230796012144	0.286	0.143	0.000123729
MBP	7.56538e-09	0.502201085024196	0.626	0.46	1.43288e-05
GNPTAB	2.06374e-08	0.585440259281258	0.317	0.17	0.000390872
RUNX3	2.08391e-08	0.547402539234526	0.309	0.162	0.000394693
ITGAL	3.04537e-09	0.516072939231541	0.483	0.304	0.000576793
RAB29	9.35326e-08	0.47485520475859	0.37	0.209	0.00177151
SPN	3.00554e-07	0.540851882430108	0.575	0.419	0.0056925
FAM49B	4.33313e-07	0.476116097365702	0.489	0.315	0.00820695
PSMB9	4.71062e-07	0.421166860870573	0.835	0.717	0.00892191
SYNE2	6.61008e-07	0.455946273950723	0.673	0.509	0.0125195
SYTL3	7.84026e-08	0.49697877610269	0.276	0.143	0.0148494
TRAC	1.14782e-06	0.489593520230108	0.555	0.387	0.0217397
SEPTIN7	1.78207e-06	0.442938921162801	0.765	0.642	0.00337523
GYG1	2.50023e-06	0.458792706682923	0.271	0.139	0.0473543
VCL	2.97917e-06	0.50595906190633	0.251	0.127	0.0564255
MIDN	3.7241e-06	0.46961234155425	0.279	0.146	0.0705345
PPP2R5C	4.16088e-06	0.472897721622554	0.572	0.4	0.078807
PAXX	6.3235e-06	0.502174686090527	0.617	0.458	0.00119767
CFL1	6.36562e-06	0.267405993226324	0.987	0.964	0.120565
IRF1	1.0556e-05	0.494225930809741	0.674	0.506	0.19993
MSN	1.43006e-05	0.401842493720463	0.76	0.627	0.270853
CISD3	1.43086e-05	0.429146132760042	0.337	0.189	0.271006
G6PD	1.85284e-05	0.509648276027244	0.255	0.132	0.0350928
IQGAP1	2.77978e-06	0.470730081905847	0.628	0.467	0.52649
ARAP2	4.15366e-05	0.400756892637454	0.347	0.196	0.786703
ATP8A1	7.45257e-06	0.405648393579026	0.253	0.128	1.41152
MYL6	9.57184e-05	0.255580118800548	0.965	0.928	0.181291
CDKN2D	0.000150679	0.465454516013194	0.456	0.301	2.85385
DNAJC1	0.000552277	0.400036278813898	0.364	0.214	10.4601
SIPA1	0.000602203	0.454344128494071	0.387	0.237	11.4057
PTPN4	0.000826718	0.521619139168347	0.45	0.298	15.658
PTPN6	0.00107827	0.479934833312056	0.577	0.432	20.4224
PPP1CA	0.00115334	0.35956476978987	0.775	0.655	21.8442
UBB	2.4544e-05	0.384320359078987	0.826	0.722	46.4864
PRKCB	0.00303277	0.405063516136288	0.471	0.313	57.4406
CALM1	0.00390363	0.266431033764338	0.972	0.945	73.9347
TSEN54	0.00814568	0.433595232031198	0.355	0.215	154.279
C5orf56	0.00818954	0.470273562045711	0.456	0.307	155.11
DBI	0.00931681	0.409147314084708	0.613	0.459	176.46
PTP4A2	0.0123229	0.353042721405274	0.772	0.65	233.396
PLAC8	0.0281622	0.478807265589138	0.417	0.272	533.391
GPR65	0.166591	0.403336733921335	0.319	0.191	3155.24
ACTB	0.247497	0.270796987248047	1	0.997	4687.59
BIN2	0.315805	0.414753732597873	0.668	0.541	5981.35
AHNAK	0.43288	0.300451332909352	0.817	0.694	8198.74
AKNA	0.625518	0.416082222868393	0.55	0.407	11847.3
STK10	0.9912	0.418068614931583	0.567	0.43	1877.33
TLN1	1.00497	0.386748537956157	0.58	0.436	19034.1
CDK2AP2	1.07738	0.442852190148056	0.448	0.315	20405.5
PARP8	1.10266	0.440964502570254	0.494	0.351	20884.3
BHLHE40	2.30844	0.341398496493996	0.278	0.16	43721.8
LGALS1	2.7985	0.494275266243966	0.441	0.285	53003.6
CAST	3.25317	0.416784990797312	0.608	0.466	61615
PIP4K2A	5.90756	0.345834051637498	0.504	0.355	111889
APOBEC3C	5.9917	0.341061811759265	0.261	0.148	113483
CD74	6.36352	0.353588486575913	0.888	0.816	120525
PLAAT4	10.0753	0.318160523233333	0.833	0.737	190827
DOK2	1.08121	0.382678277949383	0.498	0.358	204782
RABGAP1L	20.4732	0.419122604453718	0.405	0.277	387763
AGTRAP	42.0136	0.372929065296493	0.25	0.145	795737
PRKCH	47.4507	0.363552785188818	0.598	0.459	898717
CAPN2	52.8062	0.360089574098506	0.506	0.369	1.00015e+06
BLOC1S1	59.9385	0.362269049403346	0.557	0.422	1.13523e+06
SH2D1A	6.26719	0.455809123046643	0.362	0.241	1.18701e+06
RNF213	77.8677	0.341709786187197	0.666	0.538	1.47481e+06
FKBP11	222.626	0.405730883656454	0.369	0.246	4.21654e+06
MAPRE2	245.476	0.361258029113787	0.34	0.221	4.64931e+06
CDC42EP3	297.484	0.331548277555507	0.388	0.261	563434
AGTPBP1	319.513	0.337467147912103	0.251	0.148	605158
SASH3	437.831	0.382649081828843	0.451	0.327	8.29252e+06
UTRN	488.406	0.350029205292067	0.473	0.347	9.25041e+06
ADGRE5	885.276	0.321790523286469	0.534	0.394	1.67671e+07
IKZF3	1463.92	0.384608328085322	0.43	0.306	2.77266e+07
ADAM8	1592.5	0.43022622906543	0.291	0.191	3.0162e+07
HMGN3	1606.86	0.380435380441002	0.463	0.335	3.04339e+07
ITCH	1726.76	0.336410336525714	0.253	0.154	3.27048e+07
YWHAZ	3691.87	0.256256384721344	0.899	0.836	6.9924e+07
FYN	388.366	0.307741763688224	0.684	0.582	7.35565e+07
TNFRSF1A	4348.61	0.341265105212608	0.276	0.173	8.23627e+07
DHRS7	4721.32	0.341837757800639	0.539	0.423	8.94218e+07
PTPRA	6032.64	0.365471661989927	0.359	0.252	1.14258e+08
YWHAQ	7669.14	0.314486435079508	0.55	0.431	1.45254e+08
PTPN22	9613.14	0.370207013272355	0.298	0.194	1.82073e+08
SSBP4	10157.3	0.320323439771312	0.481	0.369	1.9238e+08
PYCARD	10265.8	0.340939700954062	0.395	0.276	1.94434e+08
PLEKHA1	11250.2	0.318658449533046	0.266	0.167	2.1308e+08
ANXA2	11354.7	0.317363129060608	0.54	0.404	2.15058e+08
PPP1R18	37938.9	0.33067898879914	0.595	0.496	7.18563e+08
ACAA2	3809.92	0.379262054639702	0.314	0.213	7.21599e+08
MACF1	40703.2	0.359250369093389	0.531	0.422	7.70919e+08
PARP15	440.726	0.310738852422173	0.276	0.178	8.34736e+08
CFLAR	45859.5	0.343739410048942	0.506	0.389	8.68579e+08
REL	51385	0.27538047211469	0.284	0.183	9.73233e+08
PDIA3	6606.32	0.296555137435393	0.731	0.638	1.25124e+09
CD53	9011.17	0.278673675529949	0.699	0.613	1.70672e+09
DIAPH1	95496.6	0.293008077118942	0.481	0.357	1.80871e+09
STAT4	108726	0.335484263351906	0.428	0.318	2.05926e+09
CD247	122968	0.363755922326097	0.676	0.599	2.32901e+09
JAK1	133924	0.251312276983317	0.797	0.697	2.53653e+09
GLIPR1	168433	0.28761992196082	0.448	0.325	3.19011e+09
UBE2E3	178404	0.290421366699066	0.26	0.166	3.37897e+09
RORA	183045	0.323433173412429	0.509	0.399	3.46688e+09
NFATC3	230236	0.324057982905415	0.379	0.27	4.36067e+08
GLIPR2	243218	0.269656260429869	0.321	0.216	4.60655e+09
GUK1	312778	0.254818882984318	0.701	0.615	5.92402e+09
SCP2	334569	0.301150150176699	0.441	0.327	6.33674e+09
CCDC88C	41738.5	0.332604286428529	0.446	0.342	7.90528e+09
INPP5D	430083	0.303863225945913	0.337	0.233	8.14577e+09
ZBTB7A	536169	0.301291780099977	0.408	0.3	0.000101550420754294
VASP	695777	0.315917285930679	0.38	0.274	0.000131780135280362
CDK17	822424	0.256235383213737	0.317	0.218	0.000155767072496565
ERN1	870554	0.316725688743739	0.291	0.199	0.000164882893629573
SUN2	1.1182e+06	0.292835684714273	0.712	0.64	0.000211787301146203
CAPNS1	1.38034e+06	0.30314222598864	0.54	0.433	0.000261436358951982
CAP1	1.52123e+06	0.261147369817865	0.691	0.608	0.000288121567361183
SLC20A1	1.60202e+06	0.291535119836393	0.266	0.179	0.000303421765982754
ARL6IP1	2.0189e+06	0.53416646375794	0.555	0.463	0.000382379084967117
IDS	2.24032e+06	0.320216692594792	0.471	0.368	0.000424316493337422
PRDM1	2.87384e+06	0.270872567920175	0.286	0.194	0.000544305187669522
OSTF1	3.16649e+06	0.294176507546979	0.522	0.424	0.000599732759958456
BSG	4.46242e+06	0.26917268335933	0.519	0.408	0.000845182091381649
PRELID1	5.40849e+06	0.308217733372411	0.565	0.472	0.00102436866069554
DERL1	703286	0.255238429434798	0.276	0.187	0.00133202370565262
PPP1R12A	7.19185e+06	0.254647184590075	0.493	0.391	0.00136213673391148
PSENEN	7.69814e+06	0.272965920162769	0.271	0.184	0.00145802781287262
PXN	8.29081e+06	0.354748432565829	0.372	0.282	0.0015702801915781
CYTH4	1.01584e+07	0.295318486201237	0.25	0.169	0.00192400818306279
RALBP1	1.15429e+07	0.286693296093506	0.345	0.25	0.00218622043408426
ZAP70	1.48491e+07	0.264854360589227	0.645	0.562	0.00281241116963839
CCSER2	1.86226e+07	0.290163144246846	0.314	0.228	0.00352711914801954
PTPN18	1.86443e+07	0.347425318283345	0.294	0.212	0.00353122810004913
LASP1	1.91467e+07	0.283223577326819	0.291	0.204	0.00362637772878589
XBP1	2.1704e+07	0.283414350497068	0.582	0.485	0.00411073554453342
IFI16	4.47038e+07	0.256382921743811	0.412	0.316	0.00846690672766744
GNG5	6.14311e+07	0.252323606144384	0.602	0.51	0.0116350476173708
PRKACB	7.51347e+07	0.294247070905298	0.426	0.337	0.0142305151609796
BZW1	836637	0.312582695539937	0.479	0.398	0.0158459122074024
UBE2F	1.26171e+08	0.268167637934081	0.288	0.205	0.0238968284790525
ZNF22	1.86079e+08	0.267779071166805	0.255	0.18	0.0352434354185065
RECQL	1.86935e+08	0.278381428953788	0.307	0.224	0.0354055213432173
IQGAP2	1.88241e+08	0.278334511638956	0.403	0.318	0.0356529327321574
MOB1A	2.01114e+08	0.277478110131041	0.425	0.336	0.03809099789761
PDIA6	2.8776e+08	0.263999418999046	0.421	0.331	0.0545016963604897
OFD1	2.95455e+08	0.269286663527578	0.309	0.228	0.0559591112713042
TACC1	4.47275e+08	0.252614052271926	0.289	0.211	0.0847138065812645
HERPUD1	5.34232e+07	0.254406893752422	0.329	0.246	0.10118353083138
PIK3R5	6.96548e+08	0.292190612965715	0.274	0.203	0.131926247417773
HIST1H1E	7.35749e+08	0.40463448259599	0.516	0.444	0.139350900811676
RNF125	1.57213e+09	0.26047380539194	0.324	0.248	0.297761866963926
IFI27L2	1.60966e+09	0.25120891450028	0.312	0.236	0.304868890828489
BRD2	1.6879e+09	0.253283855305476	0.451	0.366	0.319687321768789
HSPA5	2.12056e+08	0.258429902151188	0.486	0.413	0.401634441694396
PRKAR1A	3.14599e+08	0.255659420390403	0.392	0.315	0.595850723057551
PPP3CC	4.28911e+09	0.25531333383107	0.407	0.335	0.81235651759528
TUBB4B	0.000135378418791389	0.37948277726123	0.253	0.198	1
AC004687.1	0.000392577310035174	0.258015699219169	0.276	0.22	1

[truncated: 26 more sheets: T cells - C9 DEG, T cells - C10 DEG, T cells - C11 DEG, T cells - C12 DEG,  CD4 T cells - C0 DEG, CD4 T cells - C1 DEG, CD4 T cells - C2 DEG, CD4 T cells - C3 DEG, CD4 T cells - C4 DEG, CD4 T cells - C5 DEG, CD4 T cells - C6 DEG, CD4 T cells - C7 DEG, CD4 T cells - C8 DEG, CD4 T cells - C9 DEG, CD4 T cells - C10 DEG, CD8 T cells - C0 DEG, CD8 T cells - C1 DEG, CD8 T cells - C2 DEG, CD8 T cells - C3 DEG, CD8 T cells - C4 DEG …]
