# Supplementary material for: Single-cell T cell receptor sequencing of paired human atherosclerotic plaques and blood reveals autoimmune-like features of expanded effector T cells
Source: Nat Cardiovasc Res. 2023 Jan 30;2(2):112–25. doi: 10.1038/s44161-022-00208-4 (PMC11041750; doi:10.1038/s44161-022-00208-4)
Supplement: Supplementary file 4 — Per-patient display of clonal expansion levels and tissue enrichment scores for the whole dataset. [file 44161_2022_208_MOESM4_ESM.xlsx]

## Sheet: Supplementary Table 3
Supplementary Table 3. Per patient display of clonal expansion levels and tissue enrichment scores for the whole data set.
Content:	TCR counts per patients (sheet: 'TCR counts')
	Expansion and Enrichment per patient (sheet: Expansion + Enrichment)

## Sheet: TCR counts
Number of cells and TCRs detected per patient.
		All cells			T-cells						CD4 T-cells						CD8 T-cells
	Tissue	Total	PBMC	Plaque	Total		PBMC		Plaque		Total		PBMC		Plaque		Total		PBMC		Plaque
	Patient	Cells	Cells	Cells	Cells	TCRs	Cells	TCRs	Cells	TCRs	Cells	TCRs	Cells	TCRs	Cells	TCRs	Cells	TCRs	Cells	TCRs	Cells	TCRs
	P1	10976	8573	2403	9123	7581	7184	6199	1939	1382	4273	3868	3187	3023	1086	845	3927	3515	3224	3009	703	506
	P2	11352	9486	1866	8203	7263	7302	6528	901	735	6678	6257	6184	5794	494	463	1006	876	735	632	271	244
	P3	10921	7477	3444	7117	6664	5409	5091	1708	1573	6122	5832	4945	4704	1177	1128	797	748	378	360	419	388
	Average	11083	8512	2571	8147.67	7169.33	6631.67	5939.33	1516	1230	5691	5319	4772	4507	919	812	1910	1713	1445.67	1333.67	464.333	379.333

## Sheet: Expansion + Enrichment
Expansion and Enrichment per patient.
	All T-cells
				Hyperexpanded	Large	Medium	Small	Single (in tissue)	%Expanded total					Plaque-enriched	PBMC-enriched	Unenriched	Single (total)
		PBMC	P1	0.19	0.09	0.15	0.08	0.49	0.51			PBMC	P1	0.05	0.44	0.03	0.48
			P2	0	0	0.02	0.06	0.92	0.09				P2	0.02	0.05	0.02	0.91
			P3	0	0	0.04	0.03	0.93	0.07				P3	0.05	0.02	0.01	0.92
		Plaque	P1	0	0.1	0.26	0	0.64	0.36			Plaque	P1	0.23	0.14	0.07	0.57
			P2	0	0.01	0.15	0	0.84	0.16				P2	0.16	0	0.08	0.76
			P3	0	0.05	0.24	0	0.71	0.29				P3	0.29	0	0.03	0.68
		PBMC vs Plaque	p-value	0.42265	0.222222	0.0329086	0.0598979	0.688512	0.706416			PBMC vs Plaque	p-value	0.0233879	0.299137	0.0741799	0.416788
	CD4 T-cells
				Large	Medium	Small	Single	%Expanded total						Plaque-enriched	PBMC-enriched	Unenriched	Single (total)
		PBMC	P1	0.114456	0.0866689	0.0621899	0.736685	0.263315				PBMC	P1	0.0394	0.1981	0.04	0.7225
			P2	0	0	0.0409044	0.959096	0.0409044					P2	0.0002	0.0395	0.0038	0.9565
			P3	0	0.00680272	0.0167942	0.976403	0.0235969					P3	0.0043	0.0176	0.0083	0.9698
		Plaque	P1	0.0615385	0.175148	0	0.763314	0.236686				Plaque	P1	0.1929	0.0402	0.0817	0.6852
			P2	0	0.0453564	0	0.954644	0.0453564					P2	0.0454	0	0.0389	0.9158
			P3	0	0.164007	0	0.835993	0.164007					P3	0.1613	0.0027	0.0293	0.8067
		PBMC vs Plaque	p-value	0.42265	0.0966413	0.0929086	0.522581	0.522581				PBMC vs Plaque	p-value	0.0839131	0.250081	0.0333259	0.191596
	CD8 T-cells
				Hyperexpanded	Large	Medium	Small	Single	%Expanded total					Plaque-enriched	PBMC-enriched	Unenriched	Single (total)
		PBMC	P1	0.395148	0.211698	0.135593	0.0398804	0.21768	0.78232			PBMC	P1	0.0615	0.6869	0.0382	0.2134
			P2	0	0.191456	0.22943	0	0.579114	0.420886				P2	0.0617	0.3165	0.0854	0.5364
			P3	0.269444	0.302778	0.0861111	0	0.341667	0.658333				P3	0.0333	0.6194	0.0389	0.3083
		Plaque	P1	0.213439	0.106719	0.247036	0	0.432806	0.567194			Plaque	P1	0.2727	0.2925	0.0672	0.3676
			P2	0	0.155738	0.204918	0	0.639344	0.360656				P2	0.2828	0.0779	0.1434	0.4959
			P3	0	0.448454	0.170103	0	0.381443	0.618557				P3	0.3093	0.2964	0.0387	0.3557
		PBMC vs Plaque	p-value	0.198518	0.984299	0.303517	0.42265	0.198182	0.198182			PBMC vs Plaque	p-value	0.00720776	0.0193871	0.227188	0.440793
