# Supplementary material for: Single-cell T cell receptor sequencing of paired human atherosclerotic plaques and blood reveals autoimmune-like features of expanded effector T cells
Source: Nat Cardiovasc Res. 2023 Jan 30;2(2):112–25. doi: 10.1038/s44161-022-00208-4 (PMC11041750; doi:10.1038/s44161-022-00208-4)
Supplement: Supplementary file 5 — Statistical Source Data [file 44161_2022_208_MOESM5_ESM.xlsx]

## Sheet: Sheet1
Source File Figure 1
CD4			CD8
PBMC	Plaque		PBMC	Plaque
0.67	50.7		41.2	47.6
0.61	30.3		14.5	24.9
0.58	59.4		2.03	66.5
0.81	66.2		2.53	70.6
0.4	45.6		0.71	55.2
0.28	66.1		3.13	69.2
0.43	19		1.5	12.9
0.26	52.9		1.83	37.3
1.17	45.1		3.31	39.7
0.57	40.7		8.62	35.4
0.43	52.6		1.88	76.9
0.51	47.2		5.19	64.7
0.51	47.2		5.19	64.7
0.98	60.9		5.09	73
0.46	53.4		3.2	67
2.11	78.9		2.59	75.8
0.31	44.3		2.7	72.7
2.88	44.1		6.78	67.3
0.37	62.6		6.95	68.5
0.29	60.2		5.43	71.2
0.69	58.2		1.89	67.9
1.33	71		6.56	73.4
0.09	62.2		0	0
1.06	44		2.37	41.9
0.42	39.5		8.85	58.9
1.84	48.3		4.62	55.1
3.23	88.9		4.35	55.9
0.16	29.1		0.88	30.5
1.19	57.5		9.59	68.1
2.34	58.3		4.86	69.7
0.53	46.5		9.05	63.4
0.57	55.6		5.88	64.3
0.72	43.6		1.24	44
0	23.7		0.04	23.3
0.99	35.3		1.68	10
2.25	63.7		3.17	60.1
0.84	59.9		1.42	62.6
0.26	68		1.62	63.6
0.58	53.5		1.35	55.3
2.27	77.9		0	82.7
1.84	76		0	62.5
0.89	60		6.08	65.5
0.65	69		14.7	84.9
0.12	75.5		16.5	77.7
0.57	77.6		1.66	63.1
0.38	17.5		0.93	44.3
0.34	50.5		1.53	41.6
0.43	22.8		5.32	15.8
0.25	72.3		1.76	81.7
0.41	35.4		22.2	30
0.38	45.7		1.77	65.9
0.19	63.5		7.22	72.7
0.65	60.2		1.01	68.7
1.22	24.7		1.66	44
1.41	35.9		2.54	60.6
0.53	57.6		3.13	48.4
0.6	36.5		3.57	39.7
	46.9		1.84	57.2
	22.7			27.6
	32.2			39.7
	43.6			63.6
