# Supplementary material for: Single-cell T cell receptor sequencing of paired human atherosclerotic plaques and blood reveals autoimmune-like features of expanded effector T cells
Source: Nat Cardiovasc Res. 2023 Jan 30;2(2):112–25. doi: 10.1038/s44161-022-00208-4 (PMC11041750; doi:10.1038/s44161-022-00208-4)
Supplement: Supplementary file 6 — Statistical Source Data [file 44161_2022_208_MOESM6_ESM.xlsx]

## Sheet: Sheet1
Source File Figure 2
Figure 2i
		P1		P2		P3
		PBMC	Plaque	PBMC	Plaque	PBMC	Plaque
	Plaque-enriched	5.08146	22.576	2.08333	16.3265	4.67492	28.6078
	Single	47.8626	56.657	90.7476	75.5102	92.2609	68.4043
	Unenriched	2.8069	6.80174	1.71569	8.16327	1.11962	2.7972
	PBMC-enriched	44.2491	13.9653	5.45343	0	1.94461	0.190718
