# Supplementary material for: Single-cell T cell receptor sequencing of paired human atherosclerotic plaques and blood reveals autoimmune-like features of expanded effector T cells
Source: Nat Cardiovasc Res. 2023 Jan 30;2(2):112–25. doi: 10.1038/s44161-022-00208-4 (PMC11041750; doi:10.1038/s44161-022-00208-4)
Supplement: Supplementary file 7 — Statistical Source Data [file 44161_2022_208_MOESM7_ESM.xlsx]

## Sheet: Sheet1
Source File Extended Data Figure 3
Extended Data Figure 3a
		P1		P2		P3
		PBMC	Plaque	PBMC	Plaque	PBMC	Plaque
	Hyperexpanded	19	0	0	0	0	0
	Large	9	10	0	1	0	5
	Mediun	15	26	2	15	4	24
	Small	8	0	6	0	3	0
	Single	49	64	92	84	93	71
