# Supplementary material for: Single-cell T cell receptor sequencing of paired human atherosclerotic plaques and blood reveals autoimmune-like features of expanded effector T cells
Source: Nat Cardiovasc Res. 2023 Jan 30;2(2):112–25. doi: 10.1038/s44161-022-00208-4 (PMC11041750; doi:10.1038/s44161-022-00208-4)
Supplement: Supplementary file 8 — Statistical Source Data [file 44161_2022_208_MOESM8_ESM.xlsx]

## Sheet: Sheet1
Source File Extended Data Figure 6
Extended Data Figure 6f
		P1		P2		P3
		PBMC	Plaque	PBMC	Plaque	PBMC	Plaque
	Hyperexpanded	40	21	0	0	27	0
	Large	21	11	14	16	30	45
	Mediun	14	25	24	20	9	17
	Small	4	0	0	0	0	0
	Single	22	43	61	64	34	38
Extended Data Figure 6g
		P1		P2		P3
		PBMC	Plaque	PBMC	Plaque	PBMC	Plaque
	Plaque-enriched	6.15	27.27	6.17	28.28	3.33	30.93
	Unenriched	21.34	36.76	53.64	49.59	30.83	35.57
	Single	3.82	6.72	8.54	14.34	3.89	3.87
	PBMC-enriched	68.69	29.25	31.65	7.79	61.94	29.64
