# Supplementary material for: Single-cell T cell receptor sequencing of paired human atherosclerotic plaques and blood reveals autoimmune-like features of expanded effector T cells
Source: Nat Cardiovasc Res. 2023 Jan 30;2(2):112–25. doi: 10.1038/s44161-022-00208-4 (PMC11041750; doi:10.1038/s44161-022-00208-4)
Supplement: Supplementary file 9 — Statistical Source Data [file 44161_2022_208_MOESM9_ESM.xlsx]

## Sheet: Sheet1
Source File Extended Data Figure 7
Extended Data Figure 7e
		P1		P2		P3
		PBMC	Plaque	PBMC	Plaque	PBMC	Plaque
	Large	11	6	0	0	0	0
	Mediun	9	18	0	5	1	16
	Small	6	0	4	0	2	0
	Single	74	76	96	95	98	84
Extended Data Figure 7f
		P1		P2		P3
		PBMC	Plaque	PBMC	Plaque	PBMC	Plaque
	Plaque-enriched	3.94	19.29	0.02	4.54	0.43	16.13
	Unenriched	72.25	68.52	95.65	91.58	96.98	80.67
	Single	4	8.17	0.38	3.89	0.83	2.93
	PBMC-enriched	19.81	4.02	3.95	0	1.76	0.27
